# Supplementary material for: Acquisition, transmission and strain diversity of human gut-colonizing crAss-like phages
Source: Nat Commun. 2020 Jan 15;11:280. doi: 10.1038/s41467-019-14103-3 (PMC6962324; doi:10.1038/s41467-019-14103-3)
Supplement: Supplementary file 8 — Supplementary Data 5 [file 41467_2019_14103_MOESM8_ESM.xlsx]

## Sheet: crAss-like phage presence
crAss-like cluster	mothers	infants	both.in.family	mothers.not.infants	infants.not.mothers	total.families
alpha_01	33	19	10	23	9	42
alpha_03	29	0	0	29	0	29
alpha_04	31	10	4	27	6	37
alpha_09	6	1	1	5	0	6
beta_06	22	7	3	19	4	26
gamma_02	34	2	1	33	1	35
gamma_05	37	3	2	35	1	38
delta_07	60	29	16	44	13	73
delta_08	4	0	0	4	0	4
delta_10	33	11	5	28	6	39
MEAN	28.9	8.2	4.2	24.7	4	32.9
MEDIAN	32	5	2.5	27.5	2.5	36

## Sheet: Compiled assembly statistics
		N50		# contigs		Largest contig		Total length
cluster	# assemblies	mean	median	mean	median	mean	median	mean	median
Alpha 01	69	54250.2	62293	14.3188	5	56645.4	62293	92170	96773
Alpha 03	37	30883.6	11047	30.5946	32	45824.5	27411	128743	104016
Alpha 04	40	40161.8	18081	20.3	11.5	48737.1	42600.5	98600.6	95874.5
Alpha 09	7	77666.7	94645	7.28571	2	78223.1	94645	91789.1	96802
Beta 06	34	26525.8	10549.5	29.8235	27	33701.4	13643	93040.1	87064
Delta 07	110	44947.4	27395	23.5051	13	50199.9	48781	110689	99808
Delta 08	8	80732.8	103237	7.75	7.5	83765.9	103237	128889	114627
Delta 10	47	34806.7	13444	25.8723	18	39705.7	21815	97173.8	99154
Gamma 02	39	17425	1983	25.3333	20	21601.8	6039	62886.8	82011
Gamma 05	52	26455.3	4123	25.25	24.5	30253.3	11361.5	75464.3	88339.5

## Sheet: Sample assembly statistics
Cluster	Assembly	N50	N75	# contigs	Largest contig	Total length	# contigs (>= 0 bp)	# contigs (>= 1000 bp)	# contigs (>= 5000 bp)	# contigs (>= 10000 bp)	# contigs (>= 25000 bp)	# contigs (>= 50000 bp)	Total length (>= 0 bp)	Total length (>= 1000 bp)	Total length (>= 5000 bp)	Total length (>= 10000 bp)	Total length (>= 25000 bp)	Total length (>= 50000 bp)	Reference length	GC (%)	Reference GC (%)	L50	L75	# misassemblies	# misassembled contigs	Misassembled contigs length	# local misassemblies	# scaffold gap ext. mis.	# scaffold gap loc. mis.	# unaligned mis. contigs	# unaligned contigs	Unaligned length	Genome fraction (%)	Duplication ratio	# N's per 100 kbp	# mismatches per 100 kbp	# indels per 100 kbp	Largest alignment	Total aligned length	NA50	NGA50	LA50	NA75	LA75
Alpha_01	12_M	96222	96222	2	96222	96897	2	1	1	1	1	1	96897	96222	96222	96222	96222	96222	98798	29.24	29.21	1	1	1	1	96222	10	0	0	0	0 + 1 part	7709	90.194	1.001	0	2666.37	52.74	70834	89172	70834	70834	1	17670	2
Alpha_01	137_M	98276	98276	1	98276	98276	1	1	1	1	1	1	98276	98276	98276	98276	98276	98276	98798	29.26	29.21	1	1	2	1	98276	9	0	0	0	0 + 1 part	7131	92.143	1.001	0	2346.35	72.5	82220	91136	82220	82220	1	82220	1
Alpha_01	184_12M	77375	77375	2	77375	94891	2	2	2	2	1	1	94891	94891	94891	94891	77375	77375	98798	29.28	29.21	1	1	1	1	77375	12	0	0	0	0 + 0 part	0	93.19	1.031	0	2618.66	33.67	39174	92111	36633	36633	2	36633	2
Alpha_01	184_M	97586	97586	2	97586	98507	2	1	1	1	1	1	98507	97586	97586	97586	97586	97586	98798	29.31	29.21	1	1	2	1	97586	7	0	0	0	1 + 1 part	4853	94.729	1.001	0	2856.07	97.23	43509	93654	41029	41029	2	41029	2
Alpha_01	203_12M	98442	98442	1	98442	98442	1	1	1	1	1	1	98442	98442	98442	98442	98442	98442	98798	29.14	29.21	1	1	1	1	98442	11	0	0	0	0 + 1 part	10161	89.353	1	0	2727.72	50.97	79336	88281	79336	79336	1	79336	1
Alpha_01	224_M	95274	95274	7	95274	120739	7	6	3	2	1	1	120739	119741	111433	105961	95274	95274	98798	28.64	29.21	1	1	0	0	0	0	0	0	1	6 + 1 part	103273	17.678	1	0	4139.47	0	4377	17466	NA	-	NA	NA	NA
Alpha_01	229_12M	98043	98043	1	98043	98043	1	1	1	1	1	1	98043	98043	98043	98043	98043	98043	98798	29.22	29.21	1	1	2	1	98043	12	0	0	0	0 + 1 part	5948	93.184	1	0	2678.57	48.88	50333	92080	50333	50333	1	20760	3
Alpha_01	241_12M	14997	10442	10	20269	97040	10	9	7	5	0	0	97040	96251	88098	74580	0	0	98798	29.24	29.21	3	5	1	1	14997	9	0	0	0	0 + 3 part	3680	92.308	1.024	0	2518.7	61.4	19232	91709	10430	10430	4	6476	6
Alpha_01	256_M	96117	96117	1	96117	96117	1	1	1	1	1	1	96117	96117	96117	96117	96117	96117	98798	29.15	29.21	1	1	2	1	96117	10	0	0	0	0 + 1 part	5469	91.714	1	0	2793.23	79.46	47621	90648	31481	31481	2	31481	2
Alpha_01	263_12M	98238	98238	2	98238	99391	2	2	1	1	1	1	99391	99391	98238	98238	98238	98238	98798	29.39	29.21	1	1	2	1	98238	8	0	0	0	1 + 1 part	6924	93.581	1	0	2559.06	62.73	50305	92467	50305	50305	1	33209	2
Alpha_01	263_4M	98062	98062	2	98062	99075	2	2	1	1	1	1	99075	99075	98062	98062	98062	98062	98798	29.12	29.21	1	1	2	1	98062	9	0	0	0	0 + 1 part	5965	93.977	1.003	0	2573.05	63.55	49935	93110	49935	49935	1	33209	2
Alpha_01	263_M	50870	45554	3	50870	97767	3	3	2	2	2	1	97767	97767	96424	96424	96424	50870	98798	29.25	29.21	1	2	0	0	0	7	0	0	0	0 + 3 part	5349	93.495	1.001	0	2486.71	50.88	48960	92418	48960	43357	1	43357	2
Alpha_01	268_12M	94656	94656	2	94656	96300	2	2	1	1	1	1	96300	96300	94656	94656	94656	94656	98798	29.11	29.21	1	1	3	1	94656	15	0	0	0	0 + 1 part	6700	88.747	1.022	0	3572.08	67.29	47686	88979	23473	23473	2	12028	3
Alpha_01	268_M	46129	46129	9	50063	108142	9	7	2	2	2	1	108142	106768	96192	96192	96192	50063	98798	29.13	29.21	2	2	1	1	50063	12	0	0	0	6 + 2 part	18903	90.188	1.002	0	3411.74	93.15	42501	89238	39808	39808	2	39808	2
Alpha_01	272_12M	5038	2472	26	17326	87883	26	21	4	2	0	0	87883	83731	45814	33950	0	0	98798	29.61	29.21	4	12	1	1	2875	5	0	0	1	0 + 2 part	1504	84.521	1.034	0	2516.02	43.11	17326	83520	5007	3269	4	2162	12
Alpha_01	272_M	2272	1360	43	8252	74361	43	28	1	0	0	0	74361	63176	8252	0	0	0	98798	30.37	29.21	11	22	1	1	3187	4	0	0	1	5 + 2 part	9128	63.627	1.038	0	2330.5	41.36	8252	62829	1817	1105	13	756	28
Alpha_01	274_M	20250	13242	8	34124	96611	8	7	5	4	1	0	96611	95984	88148	81908	34124	0	98798	29.27	29.21	2	4	1	1	34124	9	0	0	0	0 + 3 part	4428	91.947	1.015	0	2596.82	81.46	23163	90985	13240	13240	3	8945	5
Alpha_01	275_M	94914	64252	5	94914	189564	5	5	3	3	2	2	189564	189564	181091	181091	159166	159166	98798	30.69	29.21	1	2	2	1	64252	10	0	0	0	1 + 2 part	100452	89.842	1.004	0	2486.42	90.13	32522	88840	NA	21916	NA	NA	NA
Alpha_01	326_M	50716	41663	4	50716	94230	4	3	2	2	2	1	94230	93717	92379	92379	92379	50716	98798	29.21	29.21	1	2	2	1	50716	6	0	0	0	1 + 2 part	6266	88.774	1.003	0	2561.94	83.23	39934	87785	27155	27155	2	12929	3
Alpha_01	332_12M	36411	36411	5	38377	96923	5	5	4	3	2	0	96923	96923	95479	85633	74788	0	98798	29.21	29.21	2	2	1	1	38377	8	0	0	0	0 + 2 part	5478	92.136	1.005	0	2704.63	73.6	35732	91030	28623	28623	2	10832	3
Alpha_01	335_12M	3107	1855	35	8141	79175	35	22	3	0	0	0	79175	68363	19286	0	0	0	98798	30.06	29.21	9	16	0	0	0	4	0	0	0	3 + 3 part	5728	73.612	1.01	0	2189.01	20.63	8140	72754	2806	2293	9	1639	18
Alpha_01	335_M	62293	32168	3	62293	94984	3	2	2	2	2	1	94984	94461	94461	94461	94461	62293	98798	29.26	29.21	1	2	0	0	0	11	0	0	0	0 + 2 part	3110	92.805	1.002	0	2515.02	43.63	60671	91871	60671	60671	1	30680	2
Alpha_01	343_12M	94460	20264	8	94460	188492	8	8	5	5	2	1	188492	188492	177859	177859	124706	94460	98798	30.74	29.21	1	3	2	1	15436	11	0	0	0	1 + 3 part	97982	89.691	1.021	0	2628.28	69.97	29853	89218	NA	16568	NA	NA	NA
Alpha_01	343_M	94103	94103	4	94103	107408	4	2	2	2	1	1	107408	106384	106384	106384	94103	94103	98798	29.55	29.21	1	1	2	1	94103	9	0	0	0	3 + 1 part	18608	89.875	1	0	2634.16	100.23	84972	88800	84972	84972	1	84972	1
Alpha_01	345_12M	1048	765	46	2352	46659	46	16	0	0	0	0	46659	25218	0	0	0	0	98798	30.84	29.21	15	28	2	2	1832	2	0	0	1	1 + 3 part	3881	42.546	1.018	0	2157.73	35.68	2216	42011	938	-	17	612	32
Alpha_01	345_M	91812	91812	3	91812	92952	3	1	1	1	1	1	92952	91812	91812	91812	91812	91812	98798	29.1	29.21	1	1	3	1	91812	13	0	0	0	1 + 1 part	7589	86.359	1	0	2621.86	62.12	46277	85361	28424	28424	2	28424	2
Alpha_01	383_12M	99129	60593	2	99129	159722	2	2	2	2	2	2	159722	159722	159722	159722	159722	159722	98798	30.03	29.21	1	2	1	1	99129	11	0	0	0	1 + 1 part	66872	93.865	1.001	0	3081.83	73.33	74659	92850	18191	74659	2	NA	NA
Alpha_01	387_12M	98931	98931	2	98931	100449	2	2	1	1	1	1	100449	100449	98931	98931	98931	98931	98798	29.42	29.21	1	1	2	1	98931	11	0	0	0	1 + 1 part	10377	91.092	1.001	0	2847.87	80	59696	90072	59696	59696	1	21689	2
Alpha_01	387_4M	928	636	28	2298	25442	28	7	0	0	0	0	25442	11101	0	0	0	0	98798	32.36	29.21	9	18	0	0	0	1	0	0	0	3 + 0 part	1702	23.199	1.036	0	1958.99	13.09	2060	22918	905	-	10	636	18
Alpha_01	511_M	24826	12907	6	32605	93435	6	6	5	4	1	0	93435	93435	90724	83065	32605	0	98798	29.06	29.21	2	3	2	1	32605	6	0	0	0	0 + 4 part	8729	85.323	1.005	0	2603.89	58.13	21999	84372	12573	12573	3	11823	5
Alpha_01	526_M	26288	19913	11	30630	96773	11	5	4	4	2	0	96773	92497	89979	89979	56918	0	98798	29.37	29.21	2	3	2	2	56918	11	0	0	0	4 + 2 part	5164	89.936	1.031	0	2470.32	39.39	26586	89631	16743	16743	3	12187	4
Alpha_01	53_12M	95018	95018	2	95018	97358	2	2	1	1	1	1	97358	97358	95018	95018	95018	95018	98798	29.11	29.21	1	1	2	1	95018	10	0	0	0	0 + 2 part	7216	91.215	1	0	2498.92	74.35	47349	90142	29566	29566	2	29566	2
Alpha_01	53_4M	97366	97366	1	97366	97366	1	1	1	1	1	1	97366	97366	97366	97366	97366	97366	98798	29.12	29.21	1	1	2	1	97366	10	0	0	0	0 + 1 part	7257	91.195	1	0	2485.04	76.58	48480	90109	29514	29514	2	29514	2
Alpha_01	549_M	95943	95943	10	95943	103990	10	3	1	1	1	1	103990	99051	95943	95943	95943	95943	98798	30.47	29.21	1	1	2	1	95943	10	0	0	0	9 + 1 part	15567	88.832	1.008	0	2371.13	55.83	76648	88391	76648	76648	1	8945	2
Alpha_01	566_M	18373	15818	12	22665	99179	12	10	6	4	0	0	99179	97452	88932	77635	0	0	98798	29.43	29.21	3	4	1	1	15818	6	0	0	0	4 + 2 part	5769	92.679	1.02	0	2728.12	72.08	22389	91574	18110	18110	3	6846	5
Alpha_01	577_M	8338	4259	25	14516	107725	25	19	7	3	0	0	107725	103893	68398	39251	0	0	98798	28.62	29.21	5	10	0	0	0	2	0	0	3	11 + 10 part	71985	35.893	1.008	0	3868.93	50.76	9490	35452	NA	-	NA	NA	NA
Alpha_01	585_M	97474	97474	3	97474	114216	3	3	2	2	1	1	114216	114216	111636	111636	97474	97474	98798	29.61	29.21	1	1	0	0	0	8	0	0	0	2 + 1 part	20895	94.412	1	0	2659.82	75.05	93321	93321	93321	93321	1	93321	1
Alpha_01	589_M	4443	1606	43	14419	98619	43	27	5	2	0	0	98619	87817	45780	27084	0	0	98798	29.22	29.21	6	17	0	0	0	4	0	0	3	13 + 7 part	26902	69.643	1.042	0	2720.69	56.68	14419	68906	1917	1917	10	NA	NA
Alpha_01	624_M	1558	1011	53	3583	68171	53	29	0	0	0	0	68171	51429	0	0	0	0	98798	29.88	29.21	15	29	0	0	0	3	0	0	0	4 + 2 part	4307	62.613	1.032	0	2599.42	32.33	3581	61994	1495	917	17	875	32
Alpha_01	626_M	99252	47425	2	99252	146677	2	2	2	2	2	1	146677	146677	146677	146677	146677	99252	98798	31.13	29.21	1	2	1	1	99252	14	0	0	0	1 + 1 part	57629	90.076	1.001	0	2766.51	67.42	80107	89048	80107	80107	1	NA	NA
Alpha_01	635_12M	97683	97683	1	97683	97683	1	1	1	1	1	1	97683	97683	97683	97683	97683	97683	98798	29.19	29.21	1	1	2	1	97683	12	0	0	0	0 + 1 part	5503	93.165	1.001	0	2794.29	83.65	49690	92180	49690	49690	1	33545	2
Alpha_01	70_12M	1244	813	45	3660	51574	45	16	0	0	0	0	51574	29530	0	0	0	0	98798	30.35	29.21	13	27	0	0	0	2	0	0	2	5 + 4 part	7647	42.951	1.035	0	2497.94	51.84	3660	42419	919	-	16	576	33
Alpha_01	78_M	66763	26652	3	66763	94393	3	2	2	2	2	1	94393	93415	93415	93415	93415	66763	98798	29.11	29.21	1	2	2	1	66763	8	0	0	0	0 + 1 part	2168	91.83	1.017	0	2844.83	81.56	29281	90770	25353	25353	2	23304	3
Alpha_01	M0226C_2_months	98696	98696	1	98696	98696	1	1	1	1	1	1	98696	98696	98696	98696	98696	98696	98798	28.87	29.21	1	1	0	0	0	0	0	0	1	0 + 1 part	68608	30.432	1.001	0	3419.14	13.3	14508	30088	NA	-	NA	NA	NA
Alpha_01	M0226C_3_months	98696	98696	1	98696	98696	1	1	1	1	1	1	98696	98696	98696	98696	98696	98696	98798	28.86	29.21	1	1	0	0	0	0	0	0	1	0 + 1 part	68608	30.432	1.001	0	3419.14	13.3	14508	30088	NA	-	NA	NA	NA
Alpha_01	M0226M_3_months	1707	1018	58	5744	81622	58	32	1	0	0	0	81622	62699	5744	0	0	0	98798	29.8	29.21	15	31	0	0	0	0	0	0	2	31 + 3 part	48908	30.424	1.088	0	3100.67	13.31	4317	30135	NA	-	NA	NA	NA
Alpha_01	M0226M_Birth	3344	1911	41	8550	93165	41	26	4	0	0	0	93165	82612	25043	0	0	0	98798	29.15	29.21	10	19	0	0	0	2	0	0	1	22 + 9 part	59026	33.4	1.035	0	3715.26	24.24	5281	33038	NA	-	NA	NA	NA
Alpha_01	M0226M_Gest	827	610	30	1661	23598	30	6	0	0	0	0	23598	7848	0	0	0	0	98798	33.19	29.21	11	20	0	0	0	0	0	0	0	16 + 2 part	14546	8.974	1.021	0	3180.69	33.84	1478	8869	NA	-	NA	NA	NA
Alpha_01	M0297M_3_months	94437	94437	1	94437	94437	1	1	1	1	1	1	94437	94437	94437	94437	94437	94437	98798	29.14	29.21	1	1	1	1	94437	11	0	0	0	0 + 1 part	4134	91.431	1	0	2890.45	81.92	63174	90294	63174	63174	1	27120	2
Alpha_01	M0297M_Birth	8584	3630	23	19220	95591	23	18	7	2	0	0	95591	91767	67001	30500	0	0	98798	29.37	29.21	4	9	1	1	1582	8	0	0	0	3 + 2 part	5627	88.758	1.026	0	2723.2	61.58	18020	87749	7276	7276	5	3358	9
Alpha_01	M0297M_Gest	27611	20331	5	27772	94349	5	5	5	4	2	0	94349	94349	94349	88223	55383	0	98798	29.16	29.21	2	3	1	1	12509	9	0	0	0	0 + 2 part	2183	91.974	1.014	0	2811.77	73.73	27097	90846	27012	27012	2	19224	3
Alpha_01	M0327M_3_months	1352	868	60	4504	70272	60	25	0	0	0	0	70272	45235	0	0	0	0	98798	30.66	29.21	17	34	0	0	0	2	0	0	0	4 + 2 part	4176	63.984	1.046	0	2741.44	23.73	4503	63438	1269	776	18	710	36
Alpha_01	M0327M_Birth	1174	746	59	5414	62153	59	21	1	0	0	0	62153	36008	5414	0	0	0	98798	31.34	29.21	17	34	0	0	0	2	0	0	0	7 + 3 part	7157	52.126	1.068	0	2788.4	13.59	5414	51578	1072	482	18	541	41
Alpha_01	M0327M_Gest	1033	716	39	4389	40154	39	12	0	0	0	0	40154	21713	0	0	0	0	98798	32.62	29.21	11	22	0	0	0	0	0	0	0	4 + 1 part	3265	36.088	1.035	0	2695.35	11.22	4389	35672	1031	-	11	666	24
Alpha_01	M0333M_3_months	26197	22390	8	36468	98513	8	6	4	3	2	0	98513	96777	91334	85055	62665	0	98798	29.1	29.21	2	3	0	0	0	9	0	0	0	1 + 2 part	7218	91.433	1.011	0	2727.66	66.42	30692	90488	25873	25873	2	22382	3
Alpha_01	M0333M_Birth	809	654	31	2230	25369	31	7	0	0	0	0	25369	9035	0	0	0	0	98798	33.26	29.21	12	20	0	0	0	1	0	0	0	1 + 1 part	1147	24.234	1.012	0	2146.77	33.41	1632	23952	809	-	12	624	22
Alpha_01	M0333M_Gest	839	640	25	2144	20705	25	5	0	0	0	0	20705	7072	0	0	0	0	98798	33.75	29.21	9	16	0	0	0	1	0	0	0	1 + 1 part	1119	19.64	1.009	0	2128.43	25.77	1597	19396	835	-	10	631	17
Alpha_01	M0388M_Gest	1185	667	45	7545	47716	45	14	1	0	0	0	47716	27305	7545	0	0	0	98798	31.4	29.21	11	25	0	0	0	1	0	0	0	3 + 0 part	1828	44.638	1.041	0	2154.15	24.94	7545	44187	1141	-	12	645	26
Alpha_01	M0806M_3_months	28042	15191	10	40539	98592	10	6	4	3	2	0	98592	95779	89904	83772	68581	0	98798	28.94	29.21	2	3	0	0	0	1	0	0	3	0 + 5 part	77258	18.638	1.159	0	4273.92	38.01	6131	20532	NA	-	NA	NA	NA
Alpha_01	M0806M_Gest	15674	2980	25	28080	123715	25	22	4	4	2	0	123715	121736	84404	84404	53536	0	98798	28.88	29.21	3	7	1	1	2476	5	0	0	4	2 + 10 part	83895	36.699	1.098	0	3921.89	41.37	2980	38177	NA	-	NA	NA	NA
Alpha_01	M0808C_3_months	911	675	24	2272	22614	24	6	0	0	0	0	22614	10239	0	0	0	0	98798	32.54	29.21	8	15	0	0	0	4	0	0	0	1 + 1 part	1528	20.973	1.018	0	2133.1	43.43	2105	20695	886	-	9	624	17
Alpha_01	M0808M_Birth	67518	23891	2	67518	91409	2	2	2	2	1	1	91409	91409	91409	91409	67518	67518	98798	28.99	29.21	1	2	4	1	67518	7	0	0	0	0 + 1 part	3302	88.317	1.01	0	2638.24	77.93	28347	87370	23154	23154	2	21728	3
Alpha_01	M0808M_Gest	75467	75467	3	75467	91732	3	2	2	2	1	1	91732	91148	91148	91148	75467	75467	98798	29.02	29.21	1	1	4	2	91148	7	0	0	0	0 + 2 part	3718	88.865	1.002	0	2670.93	99.09	45452	87968	28104	28104	2	28104	2
Alpha_01	M1098C_1_month	96813	96813	1	96813	96813	1	1	1	1	1	1	96813	96813	96813	96813	96813	96813	98798	29.19	29.21	1	1	2	1	96813	11	0	0	0	0 + 1 part	8484	89.374	1	0	3209.51	53.23	41534	88329	27435	27435	2	19360	3
Alpha_01	M1098C_2_months	96757	96757	1	96757	96757	1	1	1	1	1	1	96757	96757	96757	96757	96757	96757	98798	29.18	29.21	1	1	2	1	96757	11	0	0	0	0 + 1 part	8428	89.374	1	0	3209.51	53.23	41534	88329	27435	27435	2	19360	3
Alpha_01	M1098C_3_months	96757	96757	1	96757	96757	1	1	1	1	1	1	96757	96757	96757	96757	96757	96757	98798	29.18	29.21	1	1	2	1	96757	11	0	0	0	0 + 1 part	8428	89.374	1	0	3209.51	53.23	41534	88329	27435	27435	2	19360	3
Alpha_01	M1098M_3_months	94426	94426	3	94426	97548	3	2	1	1	1	1	97548	96916	94426	94426	94426	94426	98798	29.25	29.21	1	1	2	1	94426	10	0	0	0	1 + 2 part	9226	89.367	1	0	3201.84	53.23	41534	88322	27435	27435	2	17892	3
Alpha_01	M1098M_Birth	94262	94262	2	94262	96725	2	2	1	1	1	1	96725	96725	94262	94262	94262	94262	98798	29.18	29.21	1	1	2	1	94262	10	0	0	0	0 + 2 part	8403	89.367	1	0	3207.5	53.23	41534	88322	27435	27435	2	17892	3
Alpha_01	M1098M_Gest	59876	33538	5	59876	100392	5	5	2	2	2	1	100392	100392	93414	93414	93414	59876	98798	29.46	29.21	1	2	2	2	93414	9	0	0	0	1 + 3 part	12294	89.085	1.001	0	3188.13	53.4	38340	88098	27435	27435	2	17899	3
Alpha_03	133_M	3235	2081	36	12682	89337	36	22	4	3	0	0	89337	79738	39692	34465	0	0	90857	27.15	33.17	6	14	NA	NA	NA	NA	NA	NA	NA	36 + 0 part	89337	NA	NA	0	NA	NA	NA	NA	-
Alpha_03	18_M	984	775	39	2728	39383	39	10	0	0	0	0	39383	18191	0	0	0	0	90857	36.82	33.17	12	23	NA	NA	NA	NA	NA	NA	NA	39 + 0 part	39383	NA	NA	0	NA	NA	NA	NA	-
Alpha_03	180_M	3169	921	39	33403	68694	39	12	1	1	1	0	68694	50616	33403	33403	33403	0	90857	36.13	33.17	2	13	NA	NA	NA	NA	NA	NA	NA	39 + 0 part	68694	NA	NA	0	NA	NA	NA	NA	-
Alpha_03	181_M	2359	957	39	10135	60024	39	17	1	1	0	0	60024	44715	10135	10135	0	0	90857	39.14	33.17	8	18	NA	NA	NA	NA	NA	NA	NA	39 + 0 part	60024	NA	NA	0	NA	NA	NA	NA	-
Alpha_03	195_M	3480	1773	41	15878	91744	41	20	4	3	0	0	91744	77360	44775	37913	0	0	90857	27.92	33.17	5	14	NA	NA	NA	NA	NA	NA	NA	41 + 0 part	91744	NA	NA	0	NA	NA	NA	NA	-
Alpha_03	201_M	2557	1595	39	9615	74218	39	23	2	0	0	0	74218	63727	16476	0	0	0	90857	27.31	33.17	8	17	NA	NA	NA	NA	NA	NA	NA	39 + 0 part	74218	NA	NA	0	NA	NA	NA	NA	-
Alpha_03	224_M	92758	5472	42	95274	287965	42	32	6	3	2	2	287965	280382	216069	198719	188032	188032	90857	30.26	33.17	2	6	NA	NA	NA	NA	NA	NA	NA	42 + 0 part	287965	NA	NA	0	NA	NA	NA	NA	-
Alpha_03	229_M	2851	1829	44	9764	95197	44	30	3	0	0	0	95197	86259	25750	0	0	0	90857	30.64	33.17	10	21	NA	NA	NA	NA	NA	NA	NA	44 + 0 part	95197	NA	NA	0	NA	NA	NA	NA	-
Alpha_03	258_M	7857	1324	46	26624	104054	46	20	6	1	1	0	104054	85954	65268	26624	26624	0	90857	28.69	33.17	4	14	NA	NA	NA	NA	NA	NA	NA	46 + 0 part	104054	NA	NA	0	NA	NA	NA	NA	-
Alpha_03	26_M	16361	2566	51	92609	207175	51	33	4	3	1	1	207175	194081	124553	119416	92609	92609	90857	34.71	33.17	2	13	0	0	0	0	0	0	0	50 + 1 part	206996	0.197	1	0	2234.64	0	179	179	-
Alpha_03	268_M	46129	7583	42	84088	312787	42	30	11	5	4	2	312787	303274	265819	222720	210251	134151	90857	31.44	33.17	3	7	0	0	0	0	0	0	0	41 + 1 part	312616	0.188	1	0	4093.57	0	171	171	-
Alpha_03	272_M	90967	8252	24	90967	169706	24	19	3	2	2	1	169706	166347	129597	121345	121345	90967	90857	36.44	33.17	1	3	NA	NA	NA	NA	NA	NA	NA	24 + 0 part	169706	NA	NA	0	NA	NA	NA	NA	-
Alpha_03	338_M	5442	2720	39	48086	149014	39	28	5	2	1	0	149014	141548	79478	59623	48086	0	90857	32.53	33.17	5	14	NA	NA	NA	NA	NA	NA	NA	39 + 0 part	149014	NA	NA	0	NA	NA	NA	NA	-
Alpha_03	38_M	92400	92400	9	92400	121183	9	6	2	2	1	1	121183	118913	108076	108076	92400	92400	90857	34.77	33.17	1	1	NA	NA	NA	NA	NA	NA	NA	9 + 0 part	121183	NA	NA	0	NA	NA	NA	NA	-
Alpha_03	383_M	10609	3392	23	26940	99881	23	16	4	3	1	0	99881	95144	64656	56403	26940	0	90857	27.84	33.17	3	7	NA	NA	NA	NA	NA	NA	NA	23 + 0 part	99881	NA	NA	0	NA	NA	NA	NA	-
Alpha_03	577_M	13613	6106	20	27411	131978	20	16	10	4	1	0	131978	129003	115541	74311	27411	0	90857	26.69	33.17	4	8	NA	NA	NA	NA	NA	NA	NA	20 + 0 part	131978	NA	NA	0	NA	NA	NA	NA	-
Alpha_03	587_M	1834	816	59	20851	88328	59	19	2	2	0	0	88328	60840	33145	33145	0	0	90857	41.35	33.17	6	26	0	0	0	0	0	0	0	56 + 2 part	87132	0.634	2.076	0	2083.33	0	458	707	-
Alpha_03	589_M	2298	962	62	14419	104016	62	24	3	1	0	0	104016	76200	30454	14419	0	0	90857	31.62	33.17	10	26	NA	NA	NA	NA	NA	NA	NA	62 + 0 part	104016	NA	NA	0	NA	NA	NA	NA	-
Alpha_03	635_M	18740	10385	20	79488	185480	20	18	7	6	1	1	185480	183789	156089	146164	79488	79488	90857	33.95	33.17	2	6	NA	NA	NA	NA	NA	NA	NA	20 + 0 part	185480	NA	NA	0	NA	NA	NA	NA	-
Alpha_03	637_M	18705	6197	13	31172	87179	13	10	4	3	1	0	87179	85045	67137	60940	31172	0	90857	25.68	33.17	2	4	NA	NA	NA	NA	NA	NA	NA	13 + 0 part	87179	NA	NA	0	NA	NA	NA	NA	-
Alpha_03	640_M	118122	65640	9	118122	231667	9	8	5	4	2	2	231667	231010	225179	219858	183762	183762	90857	34.06	33.17	1	2	NA	NA	NA	NA	NA	NA	NA	9 + 0 part	231667	NA	NA	0	NA	NA	NA	NA	-
Alpha_03	87_M	6770	2079	36	16198	93159	36	21	5	2	0	0	93159	81923	48844	27309	0	0	90857	30.02	33.17	5	14	NA	NA	NA	NA	NA	NA	NA	36 + 0 part	93159	NA	NA	0	NA	NA	NA	NA	-
Alpha_03	M0053M_Gest	43232	10880	17	43232	81630	17	5	4	3	1	0	81630	73968	72463	65339	43232	0	90857	40.52	33.17	1	3	NA	NA	NA	NA	NA	NA	NA	17 + 0 part	81630	NA	NA	0	NA	NA	NA	NA	-
Alpha_03	M0059M_3_months	2059	1128	49	9124	74758	49	26	2	0	0	0	74758	58392	14561	0	0	0	90857	27.83	33.17	10	24	NA	NA	NA	NA	NA	NA	NA	49 + 0 part	74758	NA	NA	0	NA	NA	NA	NA	-
Alpha_03	M0059M_Gest	703	587	15	1082	10738	15	1	0	0	0	0	10738	1082	0	0	0	0	90857	39.43	33.17	6	11	NA	NA	NA	NA	NA	NA	NA	15 + 0 part	10738	NA	NA	0	NA	NA	NA	NA	-
Alpha_03	M0073M_Gest	26046	9880	17	26046	44966	17	2	2	1	1	0	44966	35926	35926	26046	26046	0	90857	51.44	33.17	1	2	0	0	0	0	0	0	0	5 + 0 part	37612	6.383	1.268	0	3552.34	0	726	5799	-
Alpha_03	M0084M_3_months	19179	17018	11	58126	141266	11	9	6	5	1	1	141266	140112	131628	125572	58126	58126	90857	37.15	33.17	2	4	NA	NA	NA	NA	NA	NA	NA	11 + 0 part	141266	NA	NA	0	NA	NA	NA	NA	-
Alpha_03	M0084M_Birth	11713	5117	26	22759	132635	26	20	9	4	0	0	132635	128740	103902	66476	0	0	90857	37.98	33.17	4	9	NA	NA	NA	NA	NA	NA	NA	26 + 0 part	132635	NA	NA	0	NA	NA	NA	NA	-
Alpha_03	M0084M_Gest	3500	2097	44	13851	105875	44	29	5	1	0	0	105875	95046	35973	13851	0	0	90857	35.43	33.17	10	20	NA	NA	NA	NA	NA	NA	NA	44 + 0 part	105875	NA	NA	0	NA	NA	NA	NA	-
Alpha_03	M0162M_Birth	7090	4969	20	29072	100045	20	16	6	2	1	0	100045	96949	72500	47840	29072	0	90857	29.56	33.17	3	7	NA	NA	NA	NA	NA	NA	NA	20 + 0 part	100045	NA	NA	0	NA	NA	NA	NA	-
Alpha_03	M0162M_Gest	238156	85340	9	238156	382543	9	6	5	4	3	2	382543	380688	379396	373917	356089	323496	90857	51	33.17	1	2	NA	NA	NA	NA	NA	NA	NA	9 + 0 part	382543	NA	NA	0	NA	NA	NA	NA	-
Alpha_03	M0210M_Birth	5119	1971	32	8143	87708	32	24	7	0	0	0	87708	81992	45100	0	0	0	90857	32.84	33.17	7	13	NA	NA	NA	NA	NA	NA	NA	32 + 0 part	87708	NA	NA	0	NA	NA	NA	NA	-
Alpha_03	M0210M_Gest	15754	7249	17	18552	120210	17	15	8	5	0	0	120210	118765	102339	79907	0	0	90857	37.02	33.17	4	7	NA	NA	NA	NA	NA	NA	NA	17 + 0 part	120210	NA	NA	0	NA	NA	NA	NA	-
Alpha_03	M0427M_3_months	11047	2194	25	33206	74855	25	9	3	2	1	0	74855	64416	51604	44253	33206	0	90857	49.77	33.17	2	5	NA	NA	NA	NA	NA	NA	NA	25 + 0 part	74855	NA	NA	0	NA	NA	NA	NA	-
Alpha_03	M0427M_Birth	71604	16768	22	71604	108801	22	6	3	2	1	1	108801	98172	93911	88372	71604	71604	90857	52.13	33.17	1	2	NA	NA	NA	NA	NA	NA	NA	22 + 0 part	108801	NA	NA	0	NA	NA	NA	NA	-
Alpha_03	M0806M_Birth	98172	2954	42	98172	166689	42	18	2	2	1	1	166689	149083	122070	122070	98172	98172	90857	48.5	33.17	1	3	NA	NA	NA	NA	NA	NA	NA	42 + 0 part	166689	NA	NA	0	NA	NA	NA	NA	-
Alpha_03	M0806M_Gest	28080	23879	14	65529	238587	14	12	7	7	4	1	238587	237161	227749	227749	164825	65529	90857	37.32	33.17	3	5	NA	NA	NA	NA	NA	NA	NA	14 + 0 part	238587	NA	NA	0	NA	NA	NA	NA	-
Alpha_04	157_12M	79958	79958	1	79958	79958	1	1	1	1	1	1	79958	79958	79958	79958	79958	79958	93052	38.24	31.96	1	1	NA	NA	NA	NA	NA	NA	NA	1 + 0 part	79958	NA	NA	0	NA	NA	NA	NA	NA	-	NA	NA	NA
Alpha_04	241_4M	95655	95655	1	95655	95655	1	1	1	1	1	1	95655	95655	95655	95655	95655	95655	93052	32.2	31.96	1	1	0	0	0	0	0	0	1	0 + 1 part	87416	8.852	1	0	3290.03	48.56	2095	8239	NA	-	NA	NA	NA
Alpha_04	26_M	16361	15650	5	45046	97082	5	5	5	4	1	0	97082	97082	97082	91172	45046	0	93052	32.08	31.96	2	3	2	2	60696	13	0	0	1	0 + 4 part	20421	82.274	1.001	0	1819.54	48.33	31042	76660	14114	14114	3	2543	6
Alpha_04	265_M	1043	748	34	12944	39885	34	9	1	1	0	0	39885	22874	12944	12944	0	0	93052	34.31	31.96	7	18	NA	NA	NA	NA	NA	NA	NA	34 + 0 part	39885	NA	NA	0	NA	NA	NA	NA	NA	-	NA	NA	NA
Alpha_04	268_M	3250	1428	50	12469	101510	50	32	4	1	0	0	101510	88316	30476	12469	0	0	93052	31.73	31.96	10	23	0	0	0	0	0	0	0	49 + 1 part	101365	0.156	1	0	4827.59	0	145	145	NA	-	NA	NA	NA
Alpha_04	275_12M	96828	81543	3	98740	277111	3	3	3	3	3	3	277111	277111	277111	277111	277111	277111	93052	34.94	31.96	2	3	0	0	0	0	0	0	1	2 + 1 part	276804	0.33	1	0	3583.06	0	198	307	NA	-	NA	NA	NA
Alpha_04	275_M	64252	64252	6	94914	198903	6	4	4	4	2	2	198903	197752	197752	197752	159166	159166	93052	31.7	31.96	2	2	0	0	0	0	0	0	1	5 + 1 part	194243	5.009	1	0	3454.19	21.45	1420	4660	NA	-	NA	NA	NA
Alpha_04	282_M	1886	1054	47	9753	74086	47	23	2	0	0	0	74086	56244	17439	0	0	0	93052	32.95	31.96	11	23	0	0	0	0	0	0	3	37 + 6 part	68184	5.044	1.257	0	3195.57	85.22	1420	4686	NA	-	NA	NA	NA
Alpha_04	338_M	50082	44842	3	50082	99698	3	3	2	2	2	1	99698	99698	94924	94924	94924	50082	93052	31.75	31.96	1	2	2	2	94924	16	0	0	0	1 + 2 part	31754	73.048	1	0	3516.1	75.03	32756	67944	29320	29320	2	NA	NA
Alpha_04	341_12M	40155	34115	2	40155	74270	2	2	2	2	2	0	74270	74270	74270	74270	74270	0	93052	39.32	31.96	1	2	NA	NA	NA	NA	NA	NA	NA	2 + 0 part	74270	NA	NA	0	NA	NA	NA	NA	NA	-	NA	NA	NA
Alpha_04	343_12M	94460	30246	3	94460	129252	3	3	2	2	2	1	129252	129252	124706	124706	124706	94460	93052	31.28	31.96	1	2	0	0	0	0	0	0	1	2 + 1 part	120738	9.165	0.998	0	3529.55	58.63	2735	8536	NA	-	NA	NA	NA
Alpha_04	343_M	59560	59560	8	94103	188379	8	6	4	4	2	2	188379	187060	182386	182386	153663	153663	93052	30.69	31.96	2	2	0	0	0	0	0	0	4	3 + 4 part	179558	9.109	1.041	0	3445.02	58.99	2735	8484	NA	-	NA	NA	NA
Alpha_04	350_M	17308	7275	12	24100	100178	12	11	6	4	0	0	100178	99375	83862	70208	0	0	93052	32.4	31.96	3	5	0	0	0	5	0	0	3	1 + 6 part	33001	71.344	1.012	0	3237.08	79.83	16467	66421	3525	6363	5	NA	NA
Alpha_04	38_M	3936	1370	56	66523	135559	56	26	1	1	1	1	135559	114118	66523	66523	66523	66523	93052	36.07	31.96	2	16	0	0	0	2	0	0	2	11 + 8 part	87037	49.696	1.049	0	2824.21	23.79	3902	46216	NA	-	NA	NA	NA
Alpha_04	383_12M	60593	32372	5	60593	103360	5	3	3	2	2	1	103360	102114	102114	92965	92965	60593	93052	32.91	31.96	1	2	0	0	0	0	0	0	1	2 + 2 part	95385	8.218	1.043	0	3609.26	13.08	1913	7646	NA	-	NA	NA	NA
Alpha_04	383_M	18854	1143	17	18854	32435	17	5	1	1	0	0	32435	24785	18854	18854	0	0	93052	29.7	31.96	1	5	NA	NA	NA	NA	NA	NA	NA	17 + 0 part	32435	NA	NA	0	NA	NA	NA	NA	NA	-	NA	NA	NA
Alpha_04	397_M	50049	24261	4	50049	95694	4	4	4	4	1	1	95694	95694	95694	95694	50049	50049	93052	32.26	31.96	1	2	0	0	0	0	0	0	3	1 + 3 part	85676	10.76	1.001	0	3286.06	9.99	2610	10018	NA	-	NA	NA	NA
Alpha_04	503_4M	827	662	38	2525	33085	38	8	0	0	0	0	33085	12587	0	0	0	0	93052	32.82	31.96	13	24	0	0	0	0	0	0	0	26 + 3 part	25009	7.571	1.146	0	3718.95	85.17	1187	7031	NA	-	NA	NA	NA
Alpha_04	507_M	97248	88802	4	97248	192843	4	3	3	2	2	2	192843	192281	192281	186050	186050	186050	93052	32.49	31.96	1	2	0	0	0	0	0	0	1	2 + 1 part	191974	0.934	1	0	3797.47	0	562	869	NA	-	NA	NA	NA
Alpha_04	536_M	7350	5283	18	22045	102928	18	18	9	2	0	0	102928	102928	82466	35665	0	0	93052	32.67	31.96	4	9	0	0	0	0	0	0	0	15 + 3 part	102612	0.34	1	0	4746.84	0	145	316	NA	-	NA	NA	NA
Alpha_04	546_M	143692	143692	11	143692	149712	11	1	1	1	1	1	149712	143692	143692	143692	143692	143692	93052	40.63	31.96	1	1	0	0	0	0	0	0	1	7 + 1 part	147792	1.192	1.731	0	2073.94	0	501	1109	NA	-	NA	NA	NA
Alpha_04	570_M	28000	13860	8	39640	96055	8	5	4	3	2	0	96055	93739	90641	81500	67640	0	93052	31.98	31.96	2	3	0	0	0	0	0	0	0	7 + 1 part	95910	0.156	1	0	4827.59	0	145	145	NA	-	NA	NA	NA
Alpha_04	585_M	17150	7305	26	97474	210225	26	24	7	5	1	1	210225	208891	166319	153752	97474	97474	93052	31.44	31.96	2	6	0	0	0	0	0	0	0	24 + 2 part	210003	0.239	1	0	4504.5	0	145	222	NA	-	NA	NA	NA
Alpha_04	591_12M	146079	146079	1	146079	146079	1	1	1	1	1	1	146079	146079	146079	146079	146079	146079	93052	41.26	31.96	1	1	0	0	0	0	0	0	0	0 + 1 part	145950	0.139	1	0	3100.78	0	129	129	NA	-	NA	NA	NA
Alpha_04	591_M	4757	2740	37	10185	99484	37	28	6	1	0	0	99484	92965	42244	10185	0	0	93052	33.21	31.96	8	15	0	0	0	0	0	0	2	15 + 16 part	76743	23.99	1.019	0	3512.07	58.24	7262	22335	NA	-	NA	NA	NA
Alpha_04	599_12M	90238	90238	7	90238	97195	7	4	1	1	1	1	97195	95039	90238	90238	90238	90238	93052	32.41	31.96	1	1	0	0	0	0	0	0	1	6 + 1 part	75956	22.84	0.999	0	4022.96	51.76	4487	21252	NA	-	NA	NA	NA
Alpha_04	M0084M_3_months	657	560	7	1455	5047	7	1	0	0	0	0	5047	1455	0	0	0	0	93052	36.83	31.96	3	5	0	0	0	0	0	0	0	6 + 0 part	4390	0.156	4.531	0	4137.93	0	145	145	NA	-	NA	NA	NA
Alpha_04	M0157M_Birth	54253	18754	3	54253	89447	3	3	3	3	1	1	89447	89447	89447	89447	54253	54253	93052	32.2	31.96	1	2	0	0	0	0	0	0	2	1 + 2 part	85008	4.794	0.995	0	2846.9	0	1420	4461	NA	-	NA	NA	NA
Alpha_04	M0157M_Gest	89308	89308	1	89308	89308	1	1	1	1	1	1	89308	89308	89308	89308	89308	89308	93052	32.19	31.96	1	1	0	0	0	0	0	0	1	0 + 1 part	84958	4.695	0.996	0	2906.84	22.89	1420	4370	NA	-	NA	NA	NA
Alpha_04	M0259M_Birth	783	632	31	2373	26025	31	5	0	0	0	0	26025	8052	0	0	0	0	93052	35.75	31.96	11	20	0	0	0	0	0	0	0	16 + 4 part	16653	10.074	1	0	2517.6	21.34	1501	9372	NA	-	NA	NA	NA
Alpha_04	M0259M_Gest	1569	925	61	4579	79866	61	29	0	0	0	0	79866	56450	0	0	0	0	93052	33.07	31.96	17	33	0	0	0	2	0	0	1	31 + 7 part	50247	30.165	1.055	0	2511.67	14.25	3055	28156	NA	-	NA	NA	NA
Alpha_04	M0297M_3_months	94437	94437	15	94437	104755	15	3	1	1	1	1	104755	97249	94437	94437	94437	94437	93052	29.92	31.96	1	1	0	0	0	0	0	0	1	3 + 1 part	96275	8.393	1.086	0	2163.89	64.02	1742	7801	NA	-	NA	NA	NA
Alpha_04	M0297M_Birth	1338	858	61	6581	73002	61	21	1	0	0	0	73002	43875	6581	0	0	0	93052	33.12	31.96	15	33	0	0	0	0	0	0	0	15 + 8 part	24672	49.039	1.059	0	2482.91	43.83	4451	45652	656	-	24	NA	NA
Alpha_04	M0327M_3_months	902	637	32	3091	29283	32	6	0	0	0	0	29283	11859	0	0	0	0	93052	34.49	31.96	9	20	0	0	0	0	0	0	0	8 + 0 part	9607	20.576	1.028	0	1316.2	31.34	3091	19163	596	-	16	NA	NA
Alpha_04	M0327M_Birth	922	601	25	1788	20900	25	7	0	0	0	0	20900	8964	0	0	0	0	93052	35.95	31.96	9	16	0	0	0	0	0	0	0	7 + 0 part	7152	13.516	1.093	0	1566.35	39.76	1788	12562	533	-	13	NA	NA
Alpha_04	M0487M_3_months	1314	864	58	5833	67039	58	28	1	0	0	0	67039	46004	5833	0	0	0	93052	33.75	31.96	18	33	0	0	0	0	0	0	1	44 + 7 part	59733	5.542	1.417	0	3354.66	58.17	881	5326	NA	-	NA	NA	NA
Alpha_04	M0487M_Birth	1928	1324	50	6466	80040	50	31	2	0	0	0	80040	67188	12738	0	0	0	93052	33.3	31.96	12	25	0	0	0	0	0	0	1	36 + 12 part	74362	5.623	1.085	0	3516.82	38.23	971	5281	NA	-	NA	NA	NA
Alpha_04	M0744M_3_months	61603	23491	4	61603	98722	4	3	3	3	1	1	98722	97749	97749	97749	61603	61603	93052	31.77	31.96	1	2	2	1	61603	15	0	0	0	1 + 3 part	31359	72.416	1	0	3331.6	78.65	33022	67363	19359	19359	2	NA	NA
Alpha_04	M0744M_Birth	6897	4941	19	17056	92470	19	17	8	1	0	0	92470	91186	67384	17056	0	0	93052	31.89	31.96	5	9	1	1	9295	6	0	0	2	2 + 7 part	26514	69.64	1.018	0	3141.93	49.38	9917	64822	3374	3374	8	NA	NA
Alpha_04	M1172M_Gest	989	693	38	3136	37499	38	10	0	0	0	0	37499	17632	0	0	0	0	93052	33.78	31.96	12	23	0	0	0	0	0	0	2	28 + 5 part	30597	7.092	1.046	0	4318.84	45.46	1840	6622	NA	-	NA	NA	NA
Alpha_09	201_M	99474	99474	1	99474	99474	1	1	1	1	1	1	99474	99474	99474	99474	99474	99474	87522	38.36	30.8	1	1	0	0	0	0	0	0	1	0 + 1 part	98666	0.923	1	0	1856.44	247.52	647	808	NA	-	NA
Alpha_09	263_M	98068	98068	2	98068	98777	2	1	1	1	1	1	98777	98068	98068	98068	98068	98068	87522	30.84	30.8	1	1	5	1	98068	10	0	0	0	1 + 1 part	41970	64.828	1.001	0	1699.01	58.16	17137	56807	5730	15705	4
Alpha_09	385_M	60748	29322	2	60748	90070	2	2	2	2	2	1	90070	90070	90070	90070	90070	60748	87522	29.02	30.8	1	2	NA	NA	NA	NA	NA	NA	NA	2 + 0 part	90070	NA	NA	0	NA	NA	NA	NA	NA	-	NA
Alpha_09	45_4M	124046	124046	1	124046	124046	1	1	1	1	1	1	124046	124046	124046	124046	124046	124046	87522	44.15	30.8	1	1	0	0	0	0	0	0	1	0 + 1 part	123805	0.275	1	0	4149.38	0	130	241	NA	-	NA
Alpha_09	45_M	94645	94645	1	94645	94645	1	1	1	1	1	1	94645	94645	94645	94645	94645	94645	87522	43.99	30.8	1	1	0	0	0	0	0	0	1	0 + 1 part	94404	0.275	1	0	4149.38	0	130	241	NA	-	NA
Alpha_09	7_M	65661	28919	4	65661	96802	4	3	2	2	2	1	96802	95895	94580	94580	94580	65661	87522	30.28	30.8	1	2	0	0	0	0	0	0	2	2 + 2 part	90418	7.294	1	0	3273.81	125.31	1951	6384	NA	-	NA
Alpha_09	M0427M_Birth	1025	653	40	4920	38710	40	11	0	0	0	0	38710	19591	0	0	0	0	87522	35.78	30.8	11	24	0	0	0	0	0	0	0	4 + 4 part	11312	30.47	1.027	0	2066.15	56.25	2572	26753	618	-	20
Beta_06	133_4M	103787	103787	1	103787	103787	1	1	1	1	1	1	103787	103787	103787	103787	103787	103787	97356	36.18	33.69	1	1	NA	NA	NA	NA	NA	NA	NA	1 + 0 part	103787	NA	NA	0	NA	NA	NA	NA	NA	-	NA	NA	NA
Beta_06	179_12M	803	600	30	1478	22271	30	3	0	0	0	0	22271	3654	0	0	0	0	97356	35.24	33.69	12	20	NA	NA	NA	NA	NA	NA	NA	30 + 0 part	22271	NA	NA	0	NA	NA	NA	NA	NA	-	NA	NA	NA
Beta_06	184_M	1987	1203	54	8177	88317	54	34	2	0	0	0	88317	74751	13313	0	0	0	97356	36.1	33.69	13	27	NA	NA	NA	NA	NA	NA	NA	54 + 0 part	88317	NA	NA	0	NA	NA	NA	NA	NA	-	NA	NA	NA
Beta_06	201_M	712	532	6	2043	4852	6	1	0	0	0	0	4852	2043	0	0	0	0	97356	39.1	33.69	2	4	NA	NA	NA	NA	NA	NA	NA	6 + 0 part	4852	NA	NA	0	NA	NA	NA	NA	NA	-	NA	NA	NA
Beta_06	224_M	25503	11069	27	95720	286321	27	23	12	7	3	1	286321	283292	251620	216792	156802	95720	97356	35.11	33.69	3	7	NA	NA	NA	NA	NA	NA	NA	27 + 0 part	286321	NA	NA	0	NA	NA	NA	NA	NA	-	NA	NA	NA
Beta_06	229_M	74220	11438	12	74220	100611	12	5	2	2	1	1	100611	96110	85658	85658	74220	74220	97356	35.56	33.69	1	2	NA	NA	NA	NA	NA	NA	NA	12 + 0 part	100611	NA	NA	0	NA	NA	NA	NA	NA	-	NA	NA	NA
Beta_06	244_4M	1075	779	54	2600	54909	54	21	0	0	0	0	54909	31239	0	0	0	0	97356	37	33.69	18	33	NA	NA	NA	NA	NA	NA	NA	54 + 0 part	54909	NA	NA	0	NA	NA	NA	NA	NA	-	NA	NA	NA
Beta_06	268_M	84088	35355	12	94959	249583	12	8	6	5	3	2	249583	247205	245079	239894	214402	179047	97356	35.25	33.69	2	3	NA	NA	NA	NA	NA	NA	NA	12 + 0 part	249583	NA	NA	0	NA	NA	NA	NA	NA	-	NA	NA	NA
Beta_06	276_M	16329	1271	13	16329	26457	13	5	1	1	0	0	26457	21737	16329	16329	0	0	97356	40.73	33.69	1	4	NA	NA	NA	NA	NA	NA	NA	13 + 0 part	26457	NA	NA	0	NA	NA	NA	NA	NA	-	NA	NA	NA
Beta_06	350_M	1183	707	51	8367	60031	51	17	2	0	0	0	60031	37587	16160	0	0	0	97356	42.29	33.69	10	26	0	0	0	0	0	0	0	50 + 1 part	59953	0.08	1	0	2564.1	0	78	78	NA	-	NA	NA	NA
Beta_06	387_12M	917	658	40	2184	34737	40	12	0	0	0	0	34737	16262	0	0	0	0	97356	34.93	33.69	14	26	NA	NA	NA	NA	NA	NA	NA	40 + 0 part	34737	NA	NA	0	NA	NA	NA	NA	NA	-	NA	NA	NA
Beta_06	39_12M	1308	847	54	3903	60134	54	24	0	0	0	0	60134	38094	0	0	0	0	97356	35.9	33.69	18	32	NA	NA	NA	NA	NA	NA	NA	54 + 0 part	60134	NA	NA	0	NA	NA	NA	NA	NA	-	NA	NA	NA
Beta_06	39_M	21909	21909	7	21909	25562	7	1	1	1	0	0	25562	21909	21909	21909	0	0	97356	31.83	33.69	1	1	NA	NA	NA	NA	NA	NA	NA	7 + 0 part	25562	NA	NA	0	NA	NA	NA	NA	NA	-	NA	NA	NA
Beta_06	511_M	58576	40006	10	58576	109956	10	4	3	2	2	1	109956	105696	104141	98582	98582	58576	97356	35.53	33.69	1	2	NA	NA	NA	NA	NA	NA	NA	10 + 0 part	109956	NA	NA	0	NA	NA	NA	NA	NA	-	NA	NA	NA
Beta_06	565_12M	65601	15504	3	65601	96598	3	3	3	3	1	1	96598	96598	96598	96598	65601	65601	97356	35.08	33.69	1	2	NA	NA	NA	NA	NA	NA	NA	3 + 0 part	96598	NA	NA	0	NA	NA	NA	NA	NA	-	NA	NA	NA
Beta_06	565_M	3226	1932	38	7542	85990	38	27	3	0	0	0	85990	77465	20544	0	0	0	97356	36.38	33.69	9	18	NA	NA	NA	NA	NA	NA	NA	38 + 0 part	85990	NA	NA	0	NA	NA	NA	NA	NA	-	NA	NA	NA
Beta_06	577_12M	1625	615	27	13608	32831	27	4	1	1	0	0	32831	18685	13608	13608	0	0	97356	46.38	33.69	3	13	NA	NA	NA	NA	NA	NA	NA	27 + 0 part	32831	NA	NA	0	NA	NA	NA	NA	NA	-	NA	NA	NA
Beta_06	577_M	9634	782	18	13678	33642	18	3	2	1	0	0	33642	24367	23312	13678	0	0	97356	43.35	33.69	2	5	NA	NA	NA	NA	NA	NA	NA	18 + 0 part	33642	NA	NA	0	NA	NA	NA	NA	NA	-	NA	NA	NA
Beta_06	582_M	16408	15547	12	49066	102128	12	7	4	4	1	0	102128	98924	93307	93307	49066	0	97356	35.85	33.69	2	3	NA	NA	NA	NA	NA	NA	NA	12 + 0 part	102128	NA	NA	0	NA	NA	NA	NA	NA	-	NA	NA	NA
Beta_06	587_M	59853	33780	10	59853	101414	10	5	2	2	2	1	101414	97445	93633	93633	93633	59853	97356	36.14	33.69	1	2	NA	NA	NA	NA	NA	NA	NA	10 + 0 part	101414	NA	NA	0	NA	NA	NA	NA	NA	-	NA	NA	NA
Beta_06	590_M	1383	795	66	4230	78183	66	30	0	0	0	0	78183	54182	0	0	0	0	97356	39.81	33.69	19	36	NA	NA	NA	NA	NA	NA	NA	66 + 0 part	78183	NA	NA	0	NA	NA	NA	NA	NA	-	NA	NA	NA
Beta_06	591_M	13442	856	15	13442	24344	15	3	1	1	0	0	24344	15792	13442	13442	0	0	97356	40.52	33.69	1	6	NA	NA	NA	NA	NA	NA	NA	15 + 0 part	24344	NA	NA	0	NA	NA	NA	NA	NA	-	NA	NA	NA
Beta_06	82_M	14641	4580	37	28692	122300	37	15	5	5	1	0	122300	106753	87522	87522	28692	0	97356	35.16	33.69	3	6	NA	NA	NA	NA	NA	NA	NA	37 + 0 part	122300	NA	NA	0	NA	NA	NA	NA	NA	-	NA	NA	NA
Beta_06	9_M	36842	11225	17	40544	129868	17	14	5	4	2	0	129868	127686	108358	103083	77386	0	97356	37.84	33.69	2	4	NA	NA	NA	NA	NA	NA	NA	17 + 0 part	129868	NA	NA	0	NA	NA	NA	NA	NA	-	NA	NA	NA
Beta_06	M0072M_3_months	870	672	58	2729	52571	58	16	0	0	0	0	52571	24135	0	0	0	0	97356	36.65	33.69	19	36	0	0	0	3	0	0	0	6 + 2 part	9235	43.799	1.016	0	1036.56	18.76	2018	42777	716	-	25	537	45
Beta_06	M0162M_Birth	2539	1403	54	9878	104050	54	37	3	0	0	0	104050	91818	21263	0	0	0	97356	38.64	33.69	13	26	NA	NA	NA	NA	NA	NA	NA	54 + 0 part	104050	NA	NA	0	NA	NA	NA	NA	NA	-	NA	NA	NA
Beta_06	M0162M_Gest	11465	1568	21	14913	48419	21	8	2	2	0	0	48419	39243	26378	26378	0	0	97356	44.98	33.69	2	6	0	0	0	0	0	0	0	20 + 1 part	48341	0.08	1	0	2564.1	0	78	78	NA	-	NA	NA	NA
Beta_06	M0201M_Gest	875	674	58	4300	52397	58	11	0	0	0	0	52397	18878	0	0	0	0	97356	39.69	33.69	19	36	NA	NA	NA	NA	NA	NA	NA	58 + 0 part	52397	NA	NA	0	NA	NA	NA	NA	NA	-	NA	NA	NA
Beta_06	M0275M_Gest	5598	2920	24	11230	76760	24	21	5	1	0	0	76760	74867	39119	11230	0	0	97356	34.16	33.69	5	11	NA	NA	NA	NA	NA	NA	NA	24 + 0 part	76760	NA	NA	0	NA	NA	NA	NA	NA	-	NA	NA	NA
Beta_06	M0806M_3_months	98035	9604	36	103452	293493	36	26	7	2	2	2	293493	285960	241883	201487	201487	201487	97356	35.32	33.69	2	4	NA	NA	NA	NA	NA	NA	NA	36 + 0 part	293493	NA	NA	0	NA	NA	NA	NA	NA	-	NA	NA	NA
Beta_06	M0806M_Birth	95895	95895	8	95895	102917	8	5	1	1	1	1	102917	100882	95895	95895	95895	95895	97356	33.57	33.69	1	1	NA	NA	NA	NA	NA	NA	NA	8 + 0 part	102917	NA	NA	0	NA	NA	NA	NA	NA	-	NA	NA	NA
Beta_06	M0806M_Gest	65529	65529	60	95868	215134	60	15	2	2	2	2	215134	183565	161397	161397	161397	161397	97356	33.62	33.69	2	2	NA	NA	NA	NA	NA	NA	NA	60 + 0 part	215134	NA	NA	0	NA	NA	NA	NA	NA	-	NA	NA	NA
Beta_06	M0901M_Birth	2933	1756	41	8821	94657	41	33	4	0	0	0	94657	89258	26245	0	0	0	97356	36.99	33.69	10	20	NA	NA	NA	NA	NA	NA	NA	41 + 0 part	94657	NA	NA	0	NA	NA	NA	NA	NA	-	NA	NA	NA
Beta_06	M0901M_Gest	3085	1735	40	8253	88138	40	29	3	0	0	0	88138	80233	23773	0	0	0	97356	36.15	33.69	9	18	NA	NA	NA	NA	NA	NA	NA	40 + 0 part	88138	NA	NA	0	NA	NA	NA	NA	NA	-	NA	NA	NA
Delta_07	1_12M	96956	96956	1	96956	96956	1	1	1	1	1	1	96956	96956	96956	96956	96956	96956	101260	33.98	32.47	1	1	0	0	0	0	0	0	0	0 + 1 part	96872	0.083	1	0	3571.43	0	84	84	NA	-	NA	NA	NA
Delta_07	10_12M	101212	101212	1	101212	101212	1	1	1	1	1	1	101212	101212	101212	101212	101212	101212	101260	33.18	32.47	1	1	NA	NA	NA	NA	NA	NA	NA	1 + 0 part	101212	NA	NA	0	NA	NA	NA	NA	NA	-	NA	NA	NA
Delta_07	10_4M	66503	31715	2	66503	98218	2	2	2	2	2	1	98218	98218	98218	98218	98218	66503	101260	33.79	32.47	1	2	0	0	0	0	0	0	0	1 + 1 part	98134	0.083	1	0	3571.43	0	84	84	NA	-	NA	NA	NA
Delta_07	10_M	3198	1672	23	5755	47805	23	14	2	0	0	0	47805	40850	11043	0	0	0	101260	33.14	32.47	6	11	0	0	0	0	0	0	0	22 + 1 part	47721	0.083	1	0	3571.43	0	84	84	NA	-	NA	NA	NA
Delta_07	105_12M	98761	98761	1	98761	98761	1	1	1	1	1	1	98761	98761	98761	98761	98761	98761	101260	32.95	32.47	1	1	0	0	0	0	0	0	1	0 + 1 part	82472	16.087	1	0	3928.79	42.97	3538	16289	NA	-	NA	NA	NA
Delta_07	105_M	98762	98762	1	98762	98762	1	1	1	1	1	1	98762	98762	98762	98762	98762	98762	101260	32.96	32.47	1	1	0	0	0	0	0	0	1	0 + 1 part	82473	16.087	1	0	3904.24	55.25	3538	16289	NA	-	NA	NA	NA
Delta_07	137_4M	97098	97098	1	97098	97098	1	1	1	1	1	1	97098	97098	97098	97098	97098	97098	101260	33.77	32.47	1	1	0	0	0	0	0	0	0	0 + 1 part	97014	0.083	1	0	3571.43	0	84	84	NA	-	NA	NA	NA
Delta_07	137_M	3774	1913	49	11295	111427	49	31	5	1	0	0	111427	99167	35545	11295	0	0	101260	33.56	32.47	10	20	0	0	0	0	0	0	0	45 + 3 part	110392	0.331	3.09	0	2985.07	0	104	335	NA	-	NA	NA	NA
Delta_07	179_M	87729	38531	29	87729	155190	29	9	3	2	2	1	155190	142000	132116	126260	126260	87729	101260	35.19	32.47	1	2	0	0	0	0	0	0	0	28 + 1 part	155108	0.081	1	0	0	0	82	82	NA	-	NA	NA	NA
Delta_07	18_M	1998	1176	119	8312	183051	119	63	4	0	0	0	183051	142363	26691	0	0	0	101260	32.85	32.47	29	59	NA	NA	NA	NA	NA	NA	NA	119 + 0 part	183051	NA	NA	0	NA	NA	NA	NA	NA	-	NA	NA	NA
Delta_07	180_M	14693	7779	23	26033	140324	23	17	9	5	1	0	140324	135990	122012	94282	26033	0	101260	33.47	32.47	4	7	0	0	0	0	0	0	0	22 + 1 part	140251	0.072	1	0	0	0	73	73	NA	-	NA	NA	NA
Delta_07	181_M	1274	779	53	3627	57796	53	20	0	0	0	0	57796	34654	0	0	0	0	101260	33.65	32.47	15	31	0	0	0	0	0	0	0	52 + 1 part	57730	0.065	1	0	4545.45	0	66	66	NA	-	NA	NA	NA
Delta_07	184_12M	97676	97676	1	97676	97676	1	1	1	1	1	1	97676	97676	97676	97676	97676	97676	101260	31.14	32.47	1	1	0	0	0	0	0	0	0	0 + 1 part	97611	0.064	1	0	3076.92	0	65	65	NA	-	NA	NA	NA
Delta_07	201_12M	23865	12993	6	28895	102330	6	6	6	4	1	0	102330	102330	102330	88294	28895	0	101260	32.61	32.47	2	4	2	1	28895	14	0	0	0	0 + 2 part	13350	87.338	1.006	0	2237.73	82.54	22541	88591	12711	12711	3	5851	6
Delta_07	203_M	63081	7756	9	63081	122537	9	9	5	2	1	1	122537	122537	108678	87722	63081	63081	101260	33.01	32.47	1	3	NA	NA	NA	NA	NA	NA	NA	9 + 0 part	122537	NA	NA	0	NA	NA	NA	NA	NA	-	NA	NA	NA
Delta_07	229_M	1215	747	21	3906	25076	21	7	0	0	0	0	25076	15202	0	0	0	0	101260	34.89	32.47	5	12	NA	NA	NA	NA	NA	NA	NA	21 + 0 part	25076	NA	NA	0	NA	NA	NA	NA	NA	-	NA	NA	NA
Delta_07	238_M	1883	1320	76	13444	117584	76	42	1	1	0	0	117584	95284	13444	13444	0	0	101260	32.18	32.47	18	37	NA	NA	NA	NA	NA	NA	NA	76 + 0 part	117584	NA	NA	0	NA	NA	NA	NA	NA	-	NA	NA	NA
Delta_07	240_4M	96869	96869	1	96869	96869	1	1	1	1	1	1	96869	96869	96869	96869	96869	96869	101260	31.35	32.47	1	1	NA	NA	NA	NA	NA	NA	NA	1 + 0 part	96869	NA	NA	0	NA	NA	NA	NA	NA	-	NA	NA	NA
Delta_07	240_M	55347	34099	9	55347	105151	9	4	3	3	2	1	105151	101890	99712	99712	89446	55347	101260	31.41	32.47	1	2	NA	NA	NA	NA	NA	NA	NA	9 + 0 part	105151	NA	NA	0	NA	NA	NA	NA	NA	-	NA	NA	NA
Delta_07	241_4M	27395	12387	15	95655	204072	15	14	10	5	2	1	204072	203327	191859	162175	123050	95655	101260	32.17	32.47	2	5	NA	NA	NA	NA	NA	NA	NA	15 + 0 part	204072	NA	NA	0	NA	NA	NA	NA	NA	-	NA	NA	NA
Delta_07	241_M	83352	83352	3	85787	185206	3	3	3	3	2	2	185206	185206	185206	185206	169139	169139	101260	35.62	32.47	2	2	NA	NA	NA	NA	NA	NA	NA	3 + 0 part	185206	NA	NA	0	NA	NA	NA	NA	NA	-	NA	NA	NA
Delta_07	26_M	92609	92609	6	96930	232186	6	5	4	3	3	2	232186	231524	228505	222595	222595	189539	101260	33.44	32.47	2	2	0	0	0	0	0	0	0	5 + 1 part	232096	0.089	1	0	3333.33	0	90	90	NA	-	NA	NA	NA
Delta_07	263_M	2420	1321	133	14706	239713	133	71	7	2	0	0	239713	193982	55259	24755	0	0	101260	33.05	32.47	27	59	0	0	0	3	0	0	3	117 + 10 part	218488	20.756	1.01	0	3663.53	52.34	3401	21114	NA	-	NA	NA	NA
Delta_07	265_M	71309	24053	4	71309	96851	4	2	2	2	1	1	96851	95362	95362	95362	71309	71309	101260	32.27	32.47	1	2	0	0	0	0	0	0	0	2 + 2 part	96647	0.201	1	0	2450.98	0	122	204	NA	-	NA	NA	NA
Delta_07	268_M	2775	1387	52	8316	110118	52	39	3	0	0	0	110118	100270	23806	0	0	0	101260	32.31	32.47	12	25	0	0	0	0	0	0	0	51 + 1 part	110052	0.065	1	0	4545.45	0	66	66	NA	-	NA	NA	NA
Delta_07	272_4M	50341	50341	1	50341	50341	1	1	1	1	1	1	50341	50341	50341	50341	50341	50341	101260	34.05	32.47	1	1	0	0	0	0	0	0	0	0 + 1 part	50257	0.083	1	0	3571.43	0	84	84	NA	-	NA	NA	NA
Delta_07	275_12M	98740	98740	2	98740	99296	2	1	1	1	1	1	99296	98740	98740	98740	98740	98740	101260	33.26	32.47	1	1	NA	NA	NA	NA	NA	NA	NA	2 + 0 part	99296	NA	NA	0	NA	NA	NA	NA	NA	-	NA	NA	NA
Delta_07	276_M	97000	78538	3	97000	177392	3	3	2	2	2	2	177392	177392	175538	175538	175538	175538	101260	32.6	32.47	1	2	0	0	0	0	0	0	1	2 + 1 part	177216	0.174	1	0	4545.45	0	104	176	NA	-	NA	NA	NA
Delta_07	281_12M	71853	7801	14	71853	103847	14	9	4	1	1	1	103847	100841	90696	71853	71853	71853	101260	31.63	32.47	1	2	NA	NA	NA	NA	NA	NA	NA	14 + 0 part	103847	NA	NA	0	NA	NA	NA	NA	NA	-	NA	NA	NA
Delta_07	281_M	17581	12839	15	19548	105118	15	13	6	5	0	0	105118	103933	89820	81848	0	0	101260	32	32.47	3	5	0	0	0	0	0	0	0	14 + 1 part	105014	0.103	1	0	4807.69	0	104	104	NA	-	NA	NA	NA
Delta_07	326_M	26026	935	30	26026	51178	30	10	1	1	1	0	51178	37484	26026	26026	26026	0	101260	35.83	32.47	1	11	NA	NA	NA	NA	NA	NA	NA	30 + 0 part	51178	NA	NA	0	NA	NA	NA	NA	NA	-	NA	NA	NA
Delta_07	338_M	69797	1401	48	69797	125101	48	21	2	1	1	1	125101	105395	75536	69797	69797	69797	101260	36.98	32.47	1	12	1	1	1421	0	0	0	1	39 + 3 part	118737	5.293	1.187	0	3414.18	18.66	968	5359	NA	-	NA	NA	NA
Delta_07	345_4M	7031	3685	18	23281	94862	18	18	6	3	0	0	94862	94862	64726	46464	0	0	101260	32.9	32.47	4	8	0	0	0	0	0	0	0	13 + 5 part	94368	0.488	1	0	2226.72	0	147	494	NA	-	NA	NA	NA
Delta_07	345_M	28935	14202	40	65773	253918	40	20	8	7	3	1	253918	240326	208955	200280	133221	65773	101260	33.35	32.47	3	7	0	0	0	0	0	0	2	37 + 3 part	253424	0.488	1	0	2226.72	0	147	494	NA	-	NA	NA	NA
Delta_07	350_4M	22653	20427	10	35888	99298	10	9	4	3	1	0	99298	98427	85889	78968	35888	0	101260	32.93	32.47	2	3	0	0	0	0	0	0	1	7 + 3 part	98952	0.342	1	0	2601.16	0	104	346	NA	-	NA	NA	NA
Delta_07	350_M	762	613	49	7275	43787	49	7	1	0	0	0	43787	16277	7275	0	0	0	101260	34.25	32.47	14	30	0	0	0	0	0	0	0	48 + 0 part	43256	0.088	5.966	0	1123.6	0	89	89	NA	-	NA	NA	NA
Delta_07	367_12M	72270	22449	3	72270	100615	3	3	3	2	1	1	100615	100615	100615	94719	72270	72270	101260	32.9	32.47	1	2	0	0	0	0	0	0	3	0 + 3 part	85186	15.237	1	0	3415.65	12.96	2246	15429	NA	-	NA	NA	NA
Delta_07	367_M	101589	101589	1	101589	101589	1	1	1	1	1	1	101589	101589	101589	101589	101589	101589	101260	32.86	32.47	1	1	0	0	0	0	0	0	1	0 + 1 part	84067	17.304	1	0	3669.67	0	3538	17522	NA	-	NA	NA	NA
Delta_07	377_M	67628	29675	3	67628	99349	3	3	2	2	2	1	99349	99349	97303	97303	97303	67628	101260	32.78	32.47	1	2	0	0	0	0	0	0	0	1 + 2 part	99179	0.168	1	0	588.24	0	89	170	NA	-	NA	NA	NA
Delta_07	383_12M	98468	60593	4	98468	177624	4	4	4	2	2	2	177624	177624	177624	159061	159061	159061	101260	33.52	32.47	1	2	0	0	0	0	0	0	0	3 + 1 part	177540	0.083	1	0	3571.43	0	84	84	NA	-	NA	NA	NA
Delta_07	385_12M	43391	43391	6	48781	100970	6	5	2	2	2	0	100970	100433	92172	92172	92172	0	101260	36.93	32.47	2	2	0	0	0	0	0	0	0	5 + 1 part	100886	0.083	1	0	3571.43	0	84	84	NA	-	NA	NA	NA
Delta_07	385_M	4251	2090	39	7720	100421	39	29	6	0	0	0	100421	93074	36770	0	0	0	101260	33.32	32.47	9	18	NA	NA	NA	NA	NA	NA	NA	39 + 0 part	100421	NA	NA	0	NA	NA	NA	NA	NA	-	NA	NA	NA
Delta_07	39_12M	1995	992	46	5822	67611	46	22	1	0	0	0	67611	50393	5822	0	0	0	101260	33.32	32.47	9	23	0	0	0	2	0	0	2	31 + 7 part	49382	17.18	1.048	0	2994.94	97.72	3200	17380	NA	-	NA	NA	NA
Delta_07	42_4M	96930	96930	5	98519	198406	5	3	2	2	2	2	198406	196816	195449	195449	195449	195449	101260	32.2	32.47	2	2	0	0	0	0	0	0	1	4 + 1 part	198230	0.174	1	0	3977.27	0	104	176	NA	-	NA	NA	NA
Delta_07	45_12M	98436	98436	1	98436	98436	1	1	1	1	1	1	98436	98436	98436	98436	98436	98436	101260	31.33	32.47	1	1	0	0	0	0	0	0	0	0 + 1 part	98370	0.065	1	0	4545.45	0	66	66	NA	-	NA	NA	NA
Delta_07	45_4M	679	601	29	1776	20343	29	1	0	0	0	0	20343	1776	0	0	0	0	101260	31.81	32.47	12	20	0	0	0	0	0	0	0	28 + 0 part	19584	0.065	11.5	0	4545.45	0	66	66	NA	-	NA	NA	NA
Delta_07	504_M	29828	6566	23	95690	195271	23	19	6	2	2	1	195271	192414	153947	125518	125518	95690	101260	32.19	32.47	2	5	0	0	0	0	0	0	1	21 + 2 part	194762	0.504	0.998	0	3333.33	196.08	180	509	NA	-	NA	NA	NA
Delta_07	507_M	97248	97248	5	97754	223091	5	4	3	3	3	2	223091	222414	221209	221209	221209	195002	101260	33.27	32.47	2	2	0	0	0	0	0	0	1	4 + 1 part	222572	0.513	1	0	2890.17	0	160	519	NA	-	NA	NA	NA
Delta_07	521_M	93957	93957	3	93957	98621	3	2	1	1	1	1	98621	98120	93957	93957	93957	93957	101260	33.23	32.47	1	1	NA	NA	NA	NA	NA	NA	NA	3 + 0 part	98621	NA	NA	0	NA	NA	NA	NA	NA	-	NA	NA	NA
Delta_07	53_M	799	669	29	1368	22010	29	4	0	0	0	0	22010	4717	0	0	0	0	101260	33.08	32.47	12	19	NA	NA	NA	NA	NA	NA	NA	29 + 0 part	22010	NA	NA	0	NA	NA	NA	NA	NA	-	NA	NA	NA
Delta_07	536_M	98117	65625	4	98117	175557	4	4	4	2	2	2	175557	175557	175557	163742	163742	163742	101260	36.13	32.47	1	2	0	0	0	0	0	0	1	3 + 1 part	160303	15.07	1	0	4134.99	39.32	3520	15254	NA	-	NA	NA	NA
Delta_07	560_M	96402	96402	10	96402	114885	10	7	1	1	1	1	114885	112470	96402	96402	96402	96402	101260	33.18	32.47	1	1	NA	NA	NA	NA	NA	NA	NA	10 + 0 part	114885	NA	NA	0	NA	NA	NA	NA	NA	-	NA	NA	NA
Delta_07	565_M	32751	19463	25	50906	346581	25	19	11	11	6	1	346581	341620	319014	319014	230387	50906	101260	33.82	32.47	5	8	0	0	0	0	0	0	1	24 + 1 part	346265	0.312	1	0	632.91	0	147	316	NA	-	NA	NA	NA
Delta_07	567_M	101396	101396	2	101396	102714	2	2	1	1	1	1	102714	102714	101396	101396	101396	101396	101260	32.82	32.47	1	1	0	0	0	0	0	0	1	1 + 1 part	93117	9.479	1	0	3782.04	10.42	2805	9597	NA	-	NA	NA	NA
Delta_07	570_M	97964	33647	4	97964	154175	4	4	4	3	2	1	154175	154175	154175	146103	131611	97964	101260	33.44	32.47	1	2	NA	NA	NA	NA	NA	NA	NA	4 + 0 part	154175	NA	NA	0	NA	NA	NA	NA	NA	-	NA	NA	NA
Delta_07	572_4M	59315	22367	3	59315	98337	3	3	3	3	1	1	98337	98337	98337	98337	59315	59315	101260	31.28	32.47	1	2	0	0	0	0	0	0	0	2 + 1 part	98272	0.064	1	0	3076.92	0	65	65	NA	-	NA	NA	NA
Delta_07	572_M	2062	879	89	12229	124173	89	36	2	1	0	0	124173	87435	17418	12229	0	0	101260	32.21	32.47	17	43	0	0	0	0	0	0	0	88 + 1 part	124108	0.064	1	0	3076.92	0	65	65	NA	-	NA	NA	NA
Delta_07	590_M	6541	3850	25	12515	98513	25	21	8	1	0	0	98513	95667	64164	12515	0	0	101260	31.7	32.47	6	11	0	0	0	0	0	0	0	24 + 1 part	98447	0.065	1	0	4545.45	0	66	66	NA	-	NA	NA	NA
Delta_07	591_4M	96227	96227	3	99910	248925	3	3	3	3	3	3	248925	248925	248925	248925	248925	248925	101260	34.53	32.47	2	2	0	0	0	0	0	0	0	2 + 1 part	248841	0.083	1	0	3571.43	0	84	84	NA	-	NA	NA	NA
Delta_07	626_4M	92094	92094	3	94337	190133	3	3	2	2	2	2	190133	190133	186431	186431	186431	186431	101260	32.57	32.47	2	2	0	0	0	0	0	0	0	1 + 2 part	189984	0.147	1	0	3355.7	0	84	149	NA	-	NA	NA	NA
Delta_07	626_M	1307	934	59	3198	66756	59	28	0	0	0	0	66756	44692	0	0	0	0	101260	31.89	32.47	19	34	0	0	0	0	0	0	0	58 + 1 part	66691	0.064	1	0	3076.92	0	65	65	NA	-	NA	NA	NA
Delta_07	633_12M	6227	4452	24	11376	94666	24	22	8	2	0	0	94666	93380	63417	21966	0	0	101260	31.9	32.47	6	10	NA	NA	NA	NA	NA	NA	NA	24 + 0 part	94666	NA	NA	0	NA	NA	NA	NA	NA	-	NA	NA	NA
Delta_07	633_B	3603	2119	43	11164	104576	43	29	3	1	0	0	104576	95209	26117	11164	0	0	101260	33.53	32.47	9	18	NA	NA	NA	NA	NA	NA	NA	43 + 0 part	104576	NA	NA	0	NA	NA	NA	NA	NA	-	NA	NA	NA
Delta_07	633_M	101120	101120	9	101120	110745	9	2	2	1	1	1	110745	106460	106460	101120	101120	101120	101260	33.6	32.47	1	1	NA	NA	NA	NA	NA	NA	NA	9 + 0 part	110745	NA	NA	0	NA	NA	NA	NA	NA	-	NA	NA	NA
Delta_07	640_M	118122	118122	4	118122	127752	4	4	1	1	1	1	127752	127752	118122	118122	118122	118122	101260	34.26	32.47	1	1	0	0	0	0	0	0	1	3 + 1 part	127253	0.493	1	0	2204.41	0	180	499	NA	-	NA	NA	NA
Delta_07	70_12M	20950	13476	6	34024	99808	6	6	6	4	1	0	99808	99808	99808	87238	34024	0	101260	31.57	32.47	2	4	NA	NA	NA	NA	NA	NA	NA	6 + 0 part	99808	NA	NA	0	NA	NA	NA	NA	NA	-	NA	NA	NA
Delta_07	78_M	10736	7875	11	18319	78269	11	9	6	3	0	0	78269	76805	68004	45342	0	0	101260	32.94	32.47	3	5	0	0	0	0	0	0	2	7 + 4 part	75025	3.206	0.999	0	3111.52	123.23	1254	3244	NA	-	NA	NA	NA
Delta_07	82_12M	55161	55161	3	55161	68865	3	2	2	2	1	1	68865	68210	68210	68210	55161	55161	101260	33.65	32.47	1	1	0	0	0	0	0	0	0	2 + 1 part	68781	0.083	1	0	3571.43	0	84	84	NA	-	NA	NA	NA
Delta_07	82_4M	97071	97071	1	97071	97071	1	1	1	1	1	1	97071	97071	97071	97071	97071	97071	101260	33.77	32.47	1	1	0	0	0	0	0	0	0	0 + 1 part	96987	0.083	1	0	3571.43	0	84	84	NA	-	NA	NA	NA
Delta_07	87_12M	6708	3124	29	15490	107911	29	21	7	2	0	0	107911	102803	64945	28589	0	0	101260	33.44	32.47	6	12	NA	NA	NA	NA	NA	NA	NA	29 + 0 part	107911	NA	NA	0	NA	NA	NA	NA	NA	-	NA	NA	NA
Delta_07	87_M	99857	6079	26	99857	196784	26	22	7	4	1	1	196784	193766	153983	135320	99857	99857	101260	33	32.47	1	6	NA	NA	NA	NA	NA	NA	NA	26 + 0 part	196784	NA	NA	0	NA	NA	NA	NA	NA	-	NA	NA	NA
Delta_07	9_M	95921	95921	2	95921	96510	2	1	1	1	1	1	96510	95921	95921	95921	95921	95921	101260	32.37	32.47	1	1	0	0	0	0	0	0	1	1 + 1 part	96274	0.233	1	0	2118.64	0	142	236	NA	-	NA	NA	NA
Delta_07	M0038C_1_month	9414	7269	9	11077	48933	9	8	4	2	0	0	48933	48016	38229	21546	0	0	101260	33.81	32.47	3	4	0	0	0	0	0	0	0	8 + 1 part	48849	0.083	1	0	3571.43	0	84	84	NA	-	NA	NA	NA
Delta_07	M0038C_3_months	97642	97642	1	97642	97642	1	1	1	1	1	1	97642	97642	97642	97642	97642	97642	101260	34.02	32.47	1	1	0	0	0	0	0	0	0	0 + 1 part	97558	0.083	1	0	3571.43	0	84	84	NA	-	NA	NA	NA
Delta_07	M0059M_3_months	6264	3223	30	10499	104730	30	23	10	1	0	0	104730	99592	73427	10499	0	0	101260	32.92	32.47	7	12	0	0	0	3	0	0	5	19 + 9 part	88638	15.14	1.05	0	3652.73	45.66	3538	15339	NA	-	NA	NA	NA
Delta_07	M0059M_Birth	1473	787	65	6666	79666	65	24	1	0	0	0	79666	51201	6666	0	0	0	101260	33.83	32.47	15	34	0	0	0	2	0	0	1	42 + 9 part	61714	14.817	1.196	0	3485.74	66.65	1727	15044	NA	-	NA	NA	NA
Delta_07	M0059M_Gest	1973	908	61	15174	90096	61	26	2	1	0	0	90096	65198	20432	15174	0	0	101260	33.82	32.47	13	29	0	0	0	2	0	0	3	39 + 13 part	72063	16.14	1.103	0	3585.63	55.07	2866	16355	NA	-	NA	NA	NA
Delta_07	M0074C_14_days	1573	890	57	5025	76927	57	26	2	0	0	0	76927	54458	10037	0	0	0	101260	33.7	32.47	14	30	0	0	0	0	0	0	0	54 + 3 part	76684	0.24	1	0	1646.09	0	89	243	NA	-	NA	NA	NA
Delta_07	M0074C_2_months	3486	1883	40	10325	94962	40	27	4	1	0	0	94962	84863	30697	10325	0	0	101260	33.28	32.47	9	18	0	0	0	0	0	0	0	37 + 3 part	94719	0.24	1	0	1646.09	0	89	243	NA	-	NA	NA	NA
Delta_07	M0074M_3_months	14314	8432	12	35377	98503	12	11	5	4	1	0	98503	97558	82277	73845	35377	0	101260	32.83	32.47	2	5	0	0	0	0	0	0	1	10 + 2 part	98260	0.24	1	0	1646.09	0	89	243	NA	-	NA	NA	NA
Delta_07	M0074M_Birth	873	638	34	1882	28170	34	9	0	0	0	0	28170	11305	0	0	0	0	101260	36.88	32.47	12	22	0	0	0	0	0	0	0	32 + 2 part	27999	0.169	1	0	584.8	0	89	171	NA	-	NA	NA	NA
Delta_07	M0162M_Birth	98955	98955	5	98955	108496	5	4	1	1	1	1	108496	107796	98955	98955	98955	98955	101260	33.31	32.47	1	1	1	1	98955	19	0	0	0	4 + 1 part	30613	76.835	1.001	0	2619.44	86.11	75756	77883	75756	75756	1	NA	NA
Delta_07	M0162M_Gest	1132	746	69	3653	73127	69	22	0	0	0	0	73127	41033	0	0	0	0	101260	34.93	32.47	18	39	0	0	0	3	0	0	0	20 + 5 part	28767	40.192	1.09	0	2083.64	49.14	2749	40749	539	-	38	NA	NA
Delta_07	M0177M_Birth	18020	7206	16	34298	120756	16	12	7	3	1	0	120756	118203	102249	71956	34298	0	101260	34.32	32.47	3	6	0	0	0	0	0	0	1	14 + 2 part	120268	0.482	1	0	2254.1	0	180	488	NA	-	NA	NA	NA
Delta_07	M0177M_Gest	19923	12182	8	36392	146699	8	8	8	7	2	0	146699	146699	146699	139296	65655	0	101260	35	32.47	3	5	0	0	0	0	0	0	1	6 + 2 part	146211	0.482	1	0	2254.1	0	180	488	NA	-	NA	NA	NA
Delta_07	M0201M_3_months	3972	2220	38	8943	93546	38	25	4	0	0	0	93546	84147	30260	0	0	0	101260	33.15	32.47	8	16	NA	NA	NA	NA	NA	NA	NA	38 + 0 part	93546	NA	NA	0	NA	NA	NA	NA	NA	-	NA	NA	NA
Delta_07	M0201M_Gest	1313	828	58	3976	68559	58	26	0	0	0	0	68559	46539	0	0	0	0	101260	34.67	32.47	15	32	NA	NA	NA	NA	NA	NA	NA	58 + 0 part	68559	NA	NA	0	NA	NA	NA	NA	NA	-	NA	NA	NA
Delta_07	M0210M_Birth	23970	13987	13	27192	113997	13	8	6	4	2	0	113997	110450	105459	90368	52411	0	101260	32.8	32.47	3	4	0	0	0	0	0	0	1	11 + 2 part	113657	0.336	1	0	2352.94	0	147	340	NA	-	NA	NA	NA
Delta_07	M0210M_Gest	1733	1000	52	13987	75613	52	26	1	1	0	0	75613	57006	13987	13987	0	0	101260	33.87	32.47	12	26	0	0	0	0	0	0	0	48 + 3 part	74650	0.409	2.326	0	2415.46	0	147	414	NA	-	NA	NA	NA
Delta_07	M0226M_3_months	717	592	27	1811	20189	27	4	0	0	0	0	20189	5209	0	0	0	0	101260	37.16	32.47	11	18	NA	NA	NA	NA	NA	NA	NA	27 + 0 part	20189	NA	NA	0	NA	NA	NA	NA	NA	-	NA	NA	NA
Delta_07	M0226M_Birth	635	573	13	1460	9267	13	2	0	0	0	0	9267	2489	0	0	0	0	101260	35.59	32.47	5	9	NA	NA	NA	NA	NA	NA	NA	13 + 0 part	9267	NA	NA	0	NA	NA	NA	NA	NA	-	NA	NA	NA
Delta_07	M0297M_3_months	6200	3894	27	11988	95406	27	22	7	1	0	0	95406	91665	54971	11988	0	0	101260	32.99	32.47	6	12	1	1	8024	2	0	0	7	15 + 10 part	76188	17.862	1.063	0	3610.33	71.87	5297	18126	NA	-	NA	NA	NA
Delta_07	M0297M_Birth	74914	18599	5	74914	103284	5	5	3	2	1	1	103284	103284	99222	93513	74914	74914	101260	32.66	32.47	1	2	0	0	0	0	0	0	3	2 + 3 part	83075	19.91	1.002	0	3923.42	94.24	7141	20209	NA	-	NA	NA	NA
Delta_07	M0297M_Gest	99617	99617	2	99617	100242	2	1	1	1	1	1	100242	99617	99617	99617	99617	99617	101260	32.67	32.47	1	1	0	0	0	0	0	0	1	1 + 1 part	80276	19.67	1.002	0	3966.26	95.39	7141	19966	NA	-	NA	NA	NA
Delta_07	M0327M_3_months	1027	694	58	4930	59325	58	17	0	0	0	0	59325	31067	0	0	0	0	101260	35.29	32.47	16	34	0	0	0	2	0	0	0	42 + 6 part	44789	13.022	1.102	0	3139.69	7.58	3520	13185	NA	-	NA	NA	NA
Delta_07	M0327M_Birth	66463	6041	19	66463	101812	19	10	3	1	1	1	101812	96545	79206	66463	66463	66463	101260	33.25	32.47	1	3	0	0	0	0	0	0	3	16 + 3 part	77977	23.555	0.999	0	4125.44	138.35	5879	23835	NA	-	NA	NA	NA
Delta_07	M0327M_Gest	734	620	33	2038	25246	33	6	0	0	0	0	25246	7530	0	0	0	0	101260	36.64	32.47	13	22	0	0	0	0	0	0	0	21 + 1 part	17367	5.909	1.317	0	3175.66	0	953	5983	NA	-	NA	NA	NA
Delta_07	M0346M_Gest	2287	1310	62	8991	110800	62	36	5	0	0	0	110800	92417	31941	0	0	0	101260	34.08	32.47	12	28	0	0	0	0	0	0	0	56 + 3 part	105948	4.786	1.001	0	3838.22	41.27	1766	4846	NA	-	NA	NA	NA
Delta_07	M0369M_3_months	1570	1019	62	3333	78091	62	35	0	0	0	0	78091	59602	0	0	0	0	101260	33.9	32.47	19	34	0	0	0	0	0	0	0	57 + 5 part	77671	0.415	1	0	2380.95	0	104	420	NA	-	NA	NA	NA
Delta_07	M0369M_Birth	613	522	17	1626	10983	17	1	0	0	0	0	10983	1626	0	0	0	0	101260	37.05	32.47	7	12	0	0	0	0	0	0	0	15 + 0 part	9861	0.155	7.146	0	2547.77	0	89	157	NA	-	NA	NA	NA
Delta_07	M0402C_1_month	1659	922	47	3975	59093	47	21	0	0	0	0	59093	41310	0	0	0	0	101260	34.52	32.47	13	25	0	0	0	0	0	0	1	44 + 3 part	58630	0.457	1	0	2375.81	0	147	463	NA	-	NA	NA	NA
Delta_07	M0402C_14_days	84868	84868	2	84868	96897	2	2	2	2	1	1	96897	96897	96897	96897	84868	84868	101260	32.75	32.47	1	1	0	0	0	0	0	0	1	1 + 1 part	96538	0.355	1	0	1671.31	0	147	359	NA	-	NA	NA	NA
Delta_07	M0402M_3_months	29692	28268	4	38904	97489	4	3	3	3	3	0	97489	96864	96864	96864	96864	0	101260	32.84	32.47	2	3	0	0	0	0	0	0	2	2 + 2 part	96954	0.528	1	0	2616.82	0	147	535	NA	-	NA	NA	NA
Delta_07	M0402M_Gest	96967	96967	1	96967	96967	1	1	1	1	1	1	96967	96967	96967	96967	96967	96967	101260	32.74	32.47	1	1	0	0	0	0	0	0	1	0 + 1 part	96608	0.355	1	0	1671.31	0	147	359	NA	-	NA	NA	NA
Delta_07	M0427M_Birth	1455	888	82	3828	102804	82	38	0	0	0	0	102804	71574	0	0	0	0	101260	35.02	32.47	22	44	0	0	0	5	0	0	1	59 + 10 part	80969	17.556	1.228	0	3785.79	56.25	3563	17764	NA	-	NA	NA	NA
Delta_07	M0427M_Gest	1038	656	41	2311	38035	41	15	0	0	0	0	38035	21009	0	0	0	0	101260	36.87	32.47	14	25	0	0	0	0	0	0	0	30 + 2 part	29811	6.547	1.241	0	3861.82	30.17	1608	6629	NA	-	NA	NA	NA
Delta_07	M0806M_Birth	95895	95895	20	95895	107909	20	1	1	1	1	1	107909	95895	95895	95895	95895	95895	101260	33.01	32.47	1	1	0	0	0	0	0	0	1	14 + 0 part	104189	3.141	1.169	0	2420.62	0	712	3196	NA	-	NA	NA	NA
Delta_07	M0808M_Birth	97492	97492	1	97492	97492	1	1	1	1	1	1	97492	97492	97492	97492	97492	97492	101260	33	32.47	1	1	0	0	0	0	0	0	1	0 + 1 part	83686	13.634	1	0	3375.34	0	2246	13806	NA	-	NA	NA	NA
Delta_07	M0808M_Gest	5872	3513	24	11917	88125	24	19	9	2	0	0	88125	84398	64630	22238	0	0	101260	33.34	32.47	6	10	0	0	0	0	0	0	8	13 + 10 part	70039	17.255	1.035	0	3874.77	22.89	4719	17472	NA	-	NA	NA	NA
Delta_07	M1172M_Birth	96619	96619	7	96619	103897	7	5	1	1	1	1	103897	102314	96619	96619	96619	96619	101260	33.93	32.47	1	1	0	0	0	0	0	0	0	6 + 1 part	103801	0.095	1	0	4166.67	0	96	96	NA	-	NA	NA	NA
Delta_08	549_M	104084	25498	8	104084	163122	8	6	4	3	2	1	163122	161774	157381	150553	129582	104084	75184	38.57	35.42	1	2	0	0	0	0	0	0	1	7 + 1 part	150775	16.422	1	0	3579.82	0	4870	12347	-
Delta_08	9_M	103405	14375	8	103405	204892	8	8	7	5	2	1	204892	204892	203863	187205	151123	103405	75184	40.03	35.42	1	3	0	0	0	0	0	0	1	7 + 1 part	192660	16.269	1	0	3548.07	0	4870	12232	-
Delta_08	M0388M_3_months	17551	11014	14	19629	101318	14	13	6	5	0	0	101318	100536	84281	79249	0	0	75184	36.24	35.42	3	5	0	0	0	0	0	0	3	9 + 4 part	83628	23.304	1.01	0	4166.43	11.41	4997	17523	-
Delta_08	M0388M_Birth	24352	12471	9	46539	120847	9	9	6	5	1	0	120847	120847	116703	110350	46539	0	75184	37.36	35.42	2	4	0	0	0	0	0	0	2	7 + 2 part	103074	23.637	1	0	4259.75	22.51	5500	17773	-
Delta_08	M0388M_Gest	86759	86759	5	86759	104665	5	4	2	2	1	1	104665	104158	99118	99118	86759	86759	75184	36.38	35.42	1	1	0	0	0	0	0	0	1	4 + 1 part	88714	21.213	1	0	4144.46	12.54	4997	15951	-
Delta_08	M0427M_3_months	103237	103237	7	103237	119682	7	4	2	1	1	1	119682	117256	111990	103237	103237	103237	75184	37.01	35.42	1	1	0	0	0	0	0	0	1	6 + 1 part	107392	16.353	1	0	3676.29	16.27	5362	12290	-
Delta_08	M0427M_Birth	103237	103237	4	103237	107014	4	2	1	1	1	1	107014	105683	103237	103237	103237	103237	75184	36.32	35.42	1	1	0	0	0	0	0	0	1	3 + 1 part	94724	16.353	1	0	3684.42	16.27	5362	12290	-
Delta_08	M0427M_Gest	103237	103237	7	103237	109572	7	4	1	1	1	1	109572	107662	103237	103237	103237	103237	75184	36.43	35.42	1	1	0	0	0	0	0	0	1	6 + 1 part	97282	16.353	1	0	3684.42	16.27	5362	12290	-
Delta_10	1_M	4173	2863	33	9119	89985	33	23	4	0	0	0	89985	82881	27105	0	0	0	99577	32.68	32.49	8	15	1	1	5460	1	0	0	0	2 + 11 part	26054	61.439	1.045	0	2762.39	58.84	9119	61169	1664	1440	13	NA	NA
Delta_10	103_M	29563	27901	8	34895	107772	8	8	4	3	3	0	107772	107772	97656	92359	92359	0	99577	34.3	32.49	2	3	0	0	0	0	0	0	2	5 + 3 part	98817	8.993	1	0	3975.43	22.33	3621	8955	NA	-	NA	NA	NA
Delta_10	157_M	720	590	31	1574	22538	31	4	0	0	0	0	22538	5115	0	0	0	0	99577	34.23	32.49	12	21	0	0	0	0	0	0	0	29 + 1 part	21522	1.02	1	0	3444.88	0	590	1016	NA	-	NA	NA	NA
Delta_10	180_M	23456	11148	9	43262	122263	9	8	7	4	1	0	122263	121663	119574	92559	43262	0	99577	32.33	32.49	2	4	NA	NA	NA	NA	NA	NA	NA	9 + 0 part	122263	NA	NA	0	NA	NA	NA	NA	NA	-	NA	NA	NA
Delta_10	181_M	1789	1054	60	15830	95458	60	30	2	1	0	0	95458	73198	21339	15830	0	0	99577	34.84	32.49	14	29	1	1	1888	3	0	0	1	22 + 7 part	49943	43.556	1.049	0	2310.25	29.97	3463	43433	NA	-	NA	NA	NA
Delta_10	238_M	13444	4659	21	37148	117624	21	16	6	3	1	0	117624	114011	85382	64386	37148	0	99577	32.81	32.49	3	7	NA	NA	NA	NA	NA	NA	NA	21 + 0 part	117624	NA	NA	0	NA	NA	NA	NA	NA	-	NA	NA	NA
Delta_10	244_4M	63045	36161	7	65668	210278	7	6	5	5	4	2	210278	209472	207410	207410	191447	128713	99577	34.8	32.49	2	3	2	2	99206	18	0	0	0	5 + 2 part	137400	73.21	1	0	3237.31	65.84	26590	72873	NA	25063	NA	NA	NA
Delta_10	26_M	96930	92609	3	96930	190201	3	2	2	2	2	2	190201	189539	189539	189539	189539	189539	99577	32.85	32.49	1	2	3	1	96930	18	0	0	0	2 + 1 part	114308	76.195	1	0	3342.43	83.03	34536	75884	NA	23622	NA	NA	NA
Delta_10	268_M	3079	2021	49	19519	128421	49	39	3	1	0	0	128421	121432	35546	19519	0	0	99577	33.62	32.49	11	23	0	0	0	10	0	0	2	11 + 12 part	61125	65.665	1.029	0	2849.19	32.12	3537	65445	436	1541	37	NA	NA
Delta_10	276_M	78538	78538	2	78538	99154	2	2	2	2	1	1	99154	99154	99154	99154	78538	78538	99577	32.37	32.49	1	1	2	1	78538	20	0	0	1	0 + 2 part	35861	63.555	1	0	2823.69	67.95	32743	63293	9084	9084	3	NA	NA
Delta_10	332_M	27369	24156	7	34067	104730	7	7	4	3	2	0	104730	104730	93552	85592	61436	0	99577	32.7	32.49	2	3	0	0	0	0	0	0	0	6 + 1 part	104624	0.106	1	0	3773.58	0	106	106	NA	-	NA	NA	NA
Delta_10	343_M	94238	35030	6	94238	170416	6	4	4	3	3	1	170416	169318	169318	162254	162254	94238	99577	36.93	32.49	1	2	1	1	94238	20	0	0	1	4 + 2 part	98354	72.384	1	0	3214.57	92.95	53143	72062	NA	53143	NA	NA	NA
Delta_10	345_M	4360	1252	77	14202	148030	77	33	6	2	0	0	148030	117615	61029	27804	0	0	99577	33.52	32.49	9	28	0	0	0	0	0	0	0	73 + 1 part	145893	2.097	1.023	0	3831.42	143.68	717	2088	NA	-	NA	NA	NA
Delta_10	38_M	2093	1299	47	5881	79272	47	33	3	0	0	0	79272	70371	16077	0	0	0	99577	32.61	32.49	11	24	2	2	9368	4	0	0	2	6 + 6 part	18212	58.064	1.056	0	2646.23	65.72	4570	57767	1233	677	18	NA	NA
Delta_10	383_M	5531	3227	31	10170	96019	31	25	10	1	0	0	96019	91636	64137	10170	0	0	99577	33.39	32.49	7	13	0	0	0	0	0	0	0	21 + 9 part	91140	4.891	1.002	0	3018.48	41.07	1036	4879	NA	-	NA	NA	NA
Delta_10	397_M	35225	35225	3	62871	128690	3	3	3	3	3	1	128690	128690	128690	128690	128690	62871	99577	35.16	32.49	2	2	0	0	0	0	0	0	0	2 + 1 part	128557	0.134	1	0	3759.4	0	133	133	NA	-	NA	NA	NA
Delta_10	507_M	97248	97248	3	97754	195564	3	2	2	2	2	2	195564	195002	195002	195002	195002	195002	99577	32.39	32.49	2	2	0	0	0	0	0	0	0	2 + 1 part	195461	0.103	1	0	970.87	0	103	103	NA	-	NA	NA	NA
Delta_10	565_M	23944	18164	9	32751	151338	9	9	6	6	2	0	151338	151338	144458	144458	61596	0	99577	33.35	32.49	3	5	0	0	0	0	0	0	1	6 + 3 part	144210	7.158	1	0	3815.94	28.06	2584	7128	NA	-	NA	NA	NA
Delta_10	572_M	1814	1134	65	5116	92350	65	39	1	0	0	0	92350	74171	5116	0	0	0	99577	33.8	32.49	18	35	0	0	0	0	0	0	0	54 + 7 part	83447	8.236	1.086	0	3743.45	24.39	2827	8205	NA	-	NA	NA	NA
Delta_10	577_12M	93470	93470	4	93470	97571	4	2	1	1	1	1	97571	96409	93470	93470	93470	93470	99577	32.95	32.49	1	1	2	1	93470	18	0	0	1	2 + 2 part	17715	80.117	1.001	0	3103.61	60.17	64597	79856	64597	64597	1	10745	2
Delta_10	577_4M	96734	96734	1	96734	96734	1	1	1	1	1	1	96734	96734	96734	96734	96734	96734	99577	32.74	32.49	1	1	4	1	96734	18	0	0	0	0 + 1 part	16878	80.117	1.001	0	3097.35	60.17	57571	79856	57571	57571	1	7026	3
Delta_10	577_M	1282	925	67	3776	79774	67	34	0	0	0	0	79774	55522	0	0	0	0	99577	33.15	32.49	21	39	0	0	0	5	0	0	0	11 + 9 part	18553	58.25	1.055	0	2625.68	37.93	3770	57988	918	685	26	NA	NA
Delta_10	585_M	5276	3040	23	20121	94640	23	21	5	2	0	0	94640	93297	51183	33668	0	0	99577	32.56	32.49	5	11	1	1	20121	7	0	0	4	3 + 10 part	29044	65.384	1.008	0	3296.11	92.16	12334	65048	2704	2650	9	NA	NA
Delta_10	587_12M	99694	99694	1	99694	99694	1	1	1	1	1	1	99694	99694	99694	99694	99694	99694	99577	32.63	32.49	1	1	2	1	99694	22	0	0	0	0 + 1 part	23503	76.532	1	0	2998.37	68.23	62473	76191	62473	62473	1	13356	2
Delta_10	591_4M	99910	99910	1	99910	99910	1	1	1	1	1	1	99910	99910	99910	99910	99910	99910	99577	32.75	32.49	1	1	3	1	99910	21	0	0	0	0 + 1 part	29545	70.694	1	0	3413.59	56.82	35883	70365	21406	21406	2	NA	NA
Delta_10	622_4M	135114	135114	2	135114	135770	2	1	1	1	1	1	135770	135114	135114	135114	135114	135114	99577	38.48	32.49	1	1	NA	NA	NA	NA	NA	NA	NA	2 + 0 part	135770	NA	NA	0	NA	NA	NA	NA	NA	-	NA	NA	NA
Delta_10	622_M	983	732	36	2604	34881	36	11	0	0	0	0	34881	16793	0	0	0	0	99577	35.66	32.49	12	22	1	1	951	0	0	0	1	12 + 5 part	15364	19.194	1.021	0	2663.11	20.93	1809	19120	501	-	20	NA	NA
Delta_10	635_12M	631	543	11	1016	7245	11	1	0	0	0	0	7245	1016	0	0	0	0	99577	34.29	32.49	5	8	0	0	0	0	0	0	0	10 + 0 part	6733	0.514	1	0	4101.56	0	512	512	NA	-	NA	NA	NA
Delta_10	635_M	26518	8215	18	31810	103924	18	10	4	3	2	0	103924	98046	83730	75515	58328	0	99577	33.32	32.49	2	4	0	0	0	0	0	0	2	11 + 5 part	95177	8.744	1.005	0	3709.66	0	1740	8762	NA	-	NA	NA	NA
Delta_10	87_M	99857	99857	4	99857	127640	4	4	3	3	1	1	127640	127640	124726	124726	99857	99857	99577	33.05	32.49	1	1	2	1	99857	17	0	0	0	3 + 1 part	53610	74.43	0.999	0	3164	71.51	58929	74030	14256	58929	2	NA	NA
Delta_10	M0059M_3_months	1443	887	64	10499	82336	64	28	2	1	0	0	82336	57545	15614	10499	0	0	99577	34.27	32.49	16	33	0	0	0	1	0	0	1	56 + 4 part	76647	4.769	1.198	0	3369.13	0	1458	4749	NA	-	NA	NA	NA
Delta_10	M0059M_Birth	1103	671	63	2885	59489	63	21	0	0	0	0	59489	31506	0	0	0	0	99577	35.35	32.49	20	38	0	0	0	0	0	0	0	58 + 0 part	55023	2.671	1.679	0	3872.18	37.59	1396	2660	NA	-	NA	NA	NA
Delta_10	M0059M_Gest	6586	1589	45	15174	105221	45	24	6	2	0	0	105221	89609	53850	26401	0	0	99577	33.65	32.49	6	17	0	0	0	0	0	0	3	38 + 6 part	99098	5.682	1.082	0	3305.05	0	1307	5658	NA	-	NA	NA	NA
Delta_10	M0074C_2_months	47562	47562	4	47562	61025	4	4	2	1	1	0	61025	61025	55632	47562	47562	0	99577	38.33	32.49	1	1	NA	NA	NA	NA	NA	NA	NA	4 + 0 part	61025	NA	NA	0	NA	NA	NA	NA	NA	-	NA	NA	NA
Delta_10	M0108M_Birth	17242	13887	11	21815	98746	11	7	6	5	0	0	98746	96116	93101	86670	0	0	99577	32.67	32.49	3	5	1	1	17242	13	0	0	2	0 + 6 part	35406	63.5	1.002	0	2794.52	96.47	20118	63193	4863	4863	6	NA	NA
Delta_10	M0108M_Gest	1194	854	49	2686	54961	49	23	0	0	0	0	54961	35577	0	0	0	0	99577	34.84	32.49	16	30	1	1	1379	4	0	0	1	14 + 5 part	21901	31.847	1.043	0	2428.1	50.45	2083	31691	625	-	27	NA	NA
Delta_10	M0210M_Birth	59606	13987	9	59606	103532	9	6	4	3	1	1	103532	101761	96770	88542	59606	59606	99577	32.53	32.49	1	3	1	1	13987	19	0	0	0	5 + 4 part	32921	70.956	0.999	0	3120.75	93.41	47309	70611	9272	9272	2	NA	NA
Delta_10	M0210M_Gest	26056	14949	12	39492	105628	12	7	4	4	2	0	105628	102589	94484	94484	65548	0	99577	33.01	32.49	2	3	1	1	13987	20	0	0	0	7 + 5 part	34773	71.201	0.999	0	3111.42	93.09	26424	70855	9272	9272	3	NA	NA
Delta_10	M0259M_Birth	1056	703	53	2994	54067	53	19	0	0	0	0	54067	30951	0	0	0	0	99577	34.56	32.49	16	31	NA	NA	NA	NA	NA	NA	NA	53 + 0 part	54067	NA	NA	0	NA	NA	NA	NA	NA	-	NA	NA	NA
Delta_10	M0346M_Gest	2054	1340	64	6925	104778	64	38	4	0	0	0	104778	86639	23721	0	0	0	99577	34.27	32.49	16	32	0	0	0	0	0	0	1	54 + 7 part	94851	8.584	1.161	0	3486.2	0	2593	8548	NA	-	NA	NA	NA
Delta_10	M0353C_2_months	101055	101055	9	101055	125836	9	4	2	2	1	1	125836	121938	119001	119001	101055	101055	99577	34.97	32.49	1	1	0	0	0	0	0	0	1	8 + 1 part	118907	6.99	0.996	0	3318.97	28.74	2909	6960	NA	-	NA	NA	NA
Delta_10	M0353C_3_months	1200	940	49	3079	54710	49	27	0	0	0	0	54710	39499	0	0	0	0	99577	35.91	32.49	17	29	0	0	0	0	0	0	1	40 + 5 part	47237	7.005	1.071	0	3053.76	28.67	2463	6975	NA	-	NA	NA	NA
Delta_10	M0388M_3_months	702	565	23	997	15804	23	0	0	0	0	0	15804	0	0	0	0	0	99577	37.34	32.49	10	16	NA	NA	NA	NA	NA	NA	NA	23 + 0 part	15804	NA	NA	0	NA	NA	NA	NA	NA	-	NA	NA	NA
Delta_10	M0388M_Gest	882	636	42	1871	35877	42	11	0	0	0	0	35877	14788	0	0	0	0	99577	35.35	32.49	15	27	NA	NA	NA	NA	NA	NA	NA	42 + 0 part	35877	NA	NA	0	NA	NA	NA	NA	NA	-	NA	NA	NA
Delta_10	M0427M_Birth	986	667	24	3057	22638	24	7	0	0	0	0	22638	10651	0	0	0	0	99577	36.88	32.49	8	15	0	0	0	1	0	0	0	21 + 1 part	20905	1.442	1.207	0	3412.26	0	551	1456	NA	-	NA	NA	NA
Delta_10	M0808C_3_months	100099	100099	1	100099	100099	1	1	1	1	1	1	100099	100099	100099	100099	100099	100099	99577	32.58	32.49	1	1	2	1	100099	20	0	0	0	0 + 1 part	35810	64.64	0.999	0	2841.52	105.64	37390	64258	14036	14036	2	NA	NA
Delta_10	M0808M_3_months	1062	732	55	2735	54536	55	19	0	0	0	0	54536	28902	0	0	0	0	99577	34.37	32.49	18	33	1	1	525	4	0	0	3	15 + 4 part	18641	33.556	1.074	0	2561.8	44.89	2177	33421	632	-	27	NA	NA
Gamma_02	179_4M	94652	94652	1	94652	94652	1	1	1	1	1	1	94652	94652	94652	94652	94652	94652	95507	30.71	32.7	1	1	0	0	0	0	0	0	1	0 + 1 part	93382	1.33	1	0	4645.67	0	969	1270	NA	-	NA	NA	NA
Gamma_02	184_12M	3210	1966	37	9261	89365	37	28	2	0	0	0	89365	82721	14280	0	0	0	95507	32.8	32.7	10	18	0	0	0	4	0	0	1	0 + 1 part	546	91.073	1.021	0	1860.18	55.18	9261	87036	3209	3207	10	1856	19
Gamma_02	184_M	2163	1189	47	4947	77339	47	28	0	0	0	0	77339	63202	0	0	0	0	95507	32.48	32.7	12	24	1	1	2610	3	0	0	0	0 + 4 part	3814	75.075	1.025	0	1613.62	39.05	4842	71661	1987	1478	13	1037	27
Gamma_02	229_M	26601	15805	9	39745	93215	9	7	4	3	2	0	93215	91826	87443	82151	66346	0	95507	33.13	32.7	2	3	2	2	66346	10	0	0	0	1 + 3 part	9120	87.011	1.012	0	3017.98	86.64	34223	83609	14760	14760	2	9285	4
Gamma_02	238_M	16666	9514	20	20097	100929	20	12	6	4	0	0	100929	95645	83279	67807	0	0	95507	33.2	32.7	3	5	2	2	34113	8	0	0	1	9 + 4 part	18655	84.737	1.017	0	3357.22	49.43	16201	81018	10147	10147	4	2097	8
Gamma_02	268_M	7477	3600	32	10368	98430	32	19	7	1	0	0	98430	89570	57869	10368	0	0	95507	32.89	32.7	6	11	1	1	5001	5	0	0	0	8 + 4 part	8647	91.873	1.023	0	1788.14	63.82	9898	87932	6941	6941	6	2794	12
Gamma_02	276_M	14191	8577	12	44774	97539	12	10	6	3	1	0	97539	95794	90750	69968	44774	0	95507	33.01	32.7	2	4	2	2	55777	9	0	0	0	2 + 5 part	13706	86.885	1.01	0	2750.03	68.69	38759	83306	14191	14191	2	3478	6
Gamma_02	326_M	5552	4071	19	15236	92677	19	18	7	2	0	0	92677	91729	59095	28381	0	0	95507	33.11	32.7	5	10	1	1	5348	7	0	0	0	0 + 6 part	8383	85.2	1.036	0	2670.45	74.96	14925	81359	4697	4697	6	3408	11
Gamma_02	338_M	759	568	26	1729	20026	26	5	0	0	0	0	20026	6757	0	0	0	0	95507	33.86	32.7	9	17	0	0	0	0	0	0	0	2 + 0 part	2297	17.773	1.044	0	1549.43	29.46	1353	16975	612	-	12	519	21
Gamma_02	350_M	1983	1038	57	5333	82011	57	31	1	0	0	0	82011	62616	5333	0	0	0	95507	33.88	32.7	16	30	0	0	0	5	0	0	2	4 + 7 part	12637	71.598	1.015	0	2325.21	52.65	3726	68429	1345	1275	20	682	40
Gamma_02	38_M	55007	36734	4	55007	98207	4	3	3	2	2	1	98207	97571	97571	91741	91741	55007	95507	33.28	32.7	1	2	2	1	55007	14	0	0	0	0 + 2 part	11686	89.767	1.009	0	3033.8	66.48	31190	86489	22750	22750	2	9943	4
Gamma_02	385_M	95969	95969	2	95969	97706	2	2	1	1	1	1	97706	97706	95969	95969	95969	95969	95507	32.71	32.7	1	1	0	0	0	13	0	0	0	0 + 2 part	13884	87.594	1.002	0	2353.63	66.94	83710	83822	83710	83710	1	83710	1
Gamma_02	39_M	49605	20520	6	49605	93133	6	5	4	2	1	0	93133	92503	88679	70125	49605	0	95507	33.22	32.7	1	2	3	2	70125	13	0	0	0	0 + 3 part	9398	87.315	1.004	0	2913.95	50.36	21080	83218	9669	9669	4	8621	6
Gamma_02	397_M	91574	91574	2	91574	94561	2	2	1	1	1	1	94561	94561	91574	91574	91574	91574	95507	32.69	32.7	1	1	1	1	91574	6	0	0	0	0 + 1 part	546	96.887	1.016	0	2000.35	41.07	46152	92121	43528	43528	2	43528	2
Gamma_02	45_M	19013	11485	10	29690	96220	10	10	5	5	1	0	96220	96220	83339	83339	29690	0	95507	32.9	32.7	2	4	0	0	0	10	0	0	0	1 + 4 part	6890	92.658	1.009	0	2679.25	45.2	27691	88593	12308	12308	3	9756	5
Gamma_02	507_M	95980	95980	1	95980	95980	1	1	1	1	1	1	95980	95980	95980	95980	95980	95980	95507	33.1	32.7	1	1	2	1	95980	7	0	0	0	0 + 1 part	7916	92.099	1.001	0	1989.52	57.98	73704	87622	73704	73704	1	73704	1
Gamma_02	565_M	1692	981	52	6039	72927	52	26	1	0	0	0	72927	53733	6039	0	0	0	95507	33.74	32.7	13	27	1	1	864	3	0	0	0	3 + 3 part	3807	70.692	1.024	0	2177.26	29.62	6039	68200	1634	1233	14	950	29
Gamma_02	615_M	2139	1227	62	5289	92505	62	37	1	0	0	0	92505	75863	5289	0	0	0	95507	31.24	32.7	17	32	0	0	0	0	0	0	0	39 + 6 part	75529	16.286	1.091	0	3150.32	25.72	1479	15567	NA	-	NA	NA	NA
Gamma_02	635_M	1149	805	56	3840	61317	56	19	0	0	0	0	61317	34113	0	0	0	0	95507	33.53	32.7	16	33	2	2	2653	3	0	0	0	3 + 2 part	8314	54.304	1.022	0	1669.75	40.49	3840	51869	911	563	21	614	41
Gamma_02	M0059M_3_months	686	583	18	1162	12650	18	2	0	0	0	0	12650	2190	0	0	0	0	95507	35.7	32.7	8	13	0	0	0	0	0	0	0	4 + 0 part	2469	9.963	1.07	0	1481.87	31.53	1162	9517	616	-	8	165	14
Gamma_02	M0072M_Birth	643	545	9	958	5903	9	0	0	0	0	0	5903	0	0	0	0	0	95507	35.93	32.7	4	7	0	0	0	0	0	0	0	8 + 0 part	5346	0.224	2.603	0	4672.9	0	214	214	NA	-	NA	NA	NA
Gamma_02	M0072M_Gest	690	606	16	944	11020	16	0	0	0	0	0	11020	0	0	0	0	0	95507	34.99	32.7	7	12	0	0	0	0	0	0	0	14 + 1 part	10196	0.848	1.017	0	4197.53	0	742	810	NA	-	NA	NA	NA
Gamma_02	M0162M_Birth	17332	7374	14	25524	97445	14	11	5	3	1	0	97445	95382	78936	63826	25524	0	95507	33.26	32.7	3	5	2	2	21277	12	0	0	0	3 + 4 part	12039	87.362	1.024	0	2670.28	79.1	21581	84330	14709	14709	3	3389	7
Gamma_02	M0162M_Gest	48563	7089	10	48563	93955	10	8	5	2	1	0	93955	92717	85393	66223	48563	0	95507	33.34	32.7	1	3	3	3	56465	12	0	0	0	0 + 3 part	8044	87.961	1.023	0	2766.37	92.85	35202	85370	13763	13763	2	6372	5
Gamma_02	M0201M_Gest	648	553	17	1046	11199	17	1	0	0	0	0	11199	1046	0	0	0	0	95507	36.43	32.7	7	12	0	0	0	0	0	0	0	1 + 0 part	868	10.23	1.057	0	2057.32	0	1046	9770	556	-	8	517	13
Gamma_02	M0297M_Birth	783	606	22	2039	17800	22	3	0	0	0	0	17800	4881	0	0	0	0	95507	35.64	32.7	8	15	0	0	0	0	0	0	0	20 + 2 part	17583	0.227	1	0	3225.81	0	142	217	NA	-	NA	NA	NA
Gamma_02	M0297M_Gest	802	622	29	2346	23538	29	3	0	0	0	0	23538	5246	0	0	0	0	95507	35.11	32.7	11	19	0	0	0	0	0	0	0	24 + 2 part	21400	1.096	2.042	0	3915.95	0	593	1047	NA	-	NA	NA	NA
Gamma_02	M0369M_3_months	809	687	20	2124	17291	20	5	0	0	0	0	17291	6955	0	0	0	0	95507	35.78	32.7	7	13	1	1	592	1	0	0	0	2 + 0 part	2851	14.461	1.046	0	1991.17	14.48	1477	13814	719	-	9	453	17
Gamma_02	M0388M_Birth	627	534	19	1149	12344	19	2	0	0	0	0	12344	2204	0	0	0	0	95507	38.02	32.7	8	13	0	0	0	0	0	0	0	2 + 0 part	1921	10.06	1.085	0	2237.72	31.22	1055	9611	529	-	10	282	16
Gamma_02	M0402M_3_months	735	590	37	1307	27096	37	4	0	0	0	0	27096	4753	0	0	0	0	95507	36.31	32.7	15	25	0	0	0	1	0	0	0	3 + 0 part	2416	25.233	1.024	0	1585.13	12.45	1307	24111	676	-	15	541	27
Gamma_02	M0427M_3_months	803	622	22	1470	17357	22	5	0	0	0	0	17357	6342	0	0	0	0	95507	38.16	32.7	8	15	0	0	0	0	0	0	0	2 + 0 part	1205	16.323	1.036	0	2424.63	44.9	1458	15598	794	-	8	542	15
Gamma_02	M0427M_Birth	608	562	9	786	5543	9	0	0	0	0	0	5543	0	0	0	0	0	95507	37.94	32.7	5	7	0	0	0	0	0	0	0	1 + 0 part	617	4.886	1.056	0	2293.18	42.86	786	4667	562	-	5	488	7
Gamma_02	M0450M_3_months	9191	4732	21	24358	92580	21	16	6	2	0	0	92580	88989	69312	38939	0	0	95507	32.81	32.7	3	7	0	0	0	6	0	0	0	3 + 1 part	7713	86.147	1.031	0	1902.13	44.97	23873	81859	8228	7834	3	2124	8
Gamma_02	M0450M_Birth	703	584	35	1313	25520	35	6	0	0	0	0	25520	6901	0	0	0	0	95507	36.11	32.7	14	24	0	0	0	1	0	0	0	3 + 0 part	1823	24.576	1.01	0	2040.73	34.08	1313	23512	700	-	14	563	24
Gamma_02	M0450M_Gest	983	619	42	7761	42747	42	9	1	0	0	0	42747	20102	7761	0	0	0	95507	35.61	32.7	11	24	0	0	0	0	0	0	0	2 + 0 part	1464	42.025	1.029	0	2150.14	29.9	7761	40186	983	-	11	602	25
Gamma_02	M0487M_3_months	1109	780	54	3403	57512	54	18	0	0	0	0	57512	31914	0	0	0	0	95507	35.11	32.7	16	31	1	1	904	1	0	0	0	8 + 4 part	11003	47.324	1.029	0	2506.75	30.97	3403	45182	923	-	18	489	41
Gamma_02	M0487M_Birth	1801	980	56	14403	82231	56	25	1	1	0	0	82231	60930	14403	14403	0	0	95507	34.12	32.7	12	26	1	1	1128	4	0	0	0	8 + 1 part	9202	72.451	1.055	0	2650.44	34.68	14052	69223	1619	1368	14	659	35
Gamma_02	M0487M_Gest	5587	3560	26	20461	91607	26	18	6	2	0	0	91607	85918	57776	34780	0	0	95507	33.41	32.7	4	9	2	2	27472	7	0	0	1	1 + 6 part	12664	81.459	1.015	0	2652.99	39.85	18043	77881	3925	3560	6	1410	16
Gamma_02	M0792M_Gest	1090	791	57	2220	58508	57	24	0	0	0	0	58508	35560	0	0	0	0	95507	34.3	32.7	19	34	1	1	1162	1	0	0	0	2 + 2 part	3499	55.762	1.033	0	2116.15	13.14	2220	53406	1067	572	20	631	37
Gamma_05	133_M	91830	91830	6	91830	97004	6	2	1	1	1	1	97004	94115	91830	91830	91830	91830	106584	31.48	32.05	1	1	2	1	91830	7	0	0	0	4 + 1 part	15211	76.713	1	0	2260.16	42.81	53170	81748	53170	20501	1	20501	2
Gamma_05	172_M	2957	1674	43	18496	104545	43	33	3	2	0	0	104545	97262	35270	30226	0	0	106584	31.9	32.05	8	20	1	1	5044	5	0	0	1	5 + 5 part	9783	79.292	1.121	0	2320.35	20.12	18496	92946	2957	2950	8	1530	20
Gamma_05	184_12M	9180	6029	15	16718	90348	15	13	7	3	0	0	90348	88702	72757	43289	0	0	106584	32.02	32.05	4	7	1	1	13283	9	0	0	0	1 + 3 part	10991	74.196	1.003	0	2420.3	50.58	13721	79315	6956	6029	5	3488	10
Gamma_05	184_4M	62767	22596	8	62767	92739	8	5	2	2	1	1	92739	91024	85363	85363	62767	62767	106584	31.67	32.05	1	2	1	1	22596	8	0	0	0	4 + 3 part	12668	74.739	1.005	0	2421.54	53.98	58898	79641	58898	58898	1	15601	2
Gamma_05	184_M	58317	27789	6	58317	92984	6	4	2	2	2	1	92984	91855	86106	86106	86106	58317	106584	31.83	32.05	1	2	1	1	58317	9	0	0	0	4 + 2 part	13971	74.099	1	0	2390.54	55.71	37092	79013	26266	26266	2	15655	3
Gamma_05	195_M	3516	1890	33	10402	88108	33	27	5	1	0	0	88108	83699	38545	10402	0	0	106584	31.77	32.05	7	15	1	1	8891	7	0	0	2	3 + 3 part	9447	70.817	1.042	0	2435.08	25.17	10402	75476	2906	2126	10	1242	21
Gamma_05	224_M	92758	84778	4	92758	184495	4	3	3	2	2	2	184495	183801	183801	177536	177536	177536	106584	31.64	32.05	1	2	3	1	84778	7	0	0	0	2 + 2 part	104186	75.369	1	0	2395.09	24.9	52869	80309	NA	17619	NA	NA	NA
Gamma_05	238_M	4993	2372	29	12114	86028	29	23	5	2	0	0	86028	81618	40221	22165	0	0	106584	32.29	32.05	6	12	1	1	5562	6	0	0	1	2 + 2 part	6634	72.716	1.024	0	2250.21	29.68	12114	77494	3683	3546	7	1333	16
Gamma_05	258_M	60245	26624	10	60245	95826	10	5	2	2	2	1	95826	91939	86869	86869	86869	60245	106584	31.79	32.05	1	2	2	1	60245	7	0	0	0	7 + 1 part	12448	76.678	1.02	0	2532.82	44.05	34530	81733	25013	25013	2	16074	3
Gamma_05	268_M	29362	23950	13	84088	177954	13	11	6	4	2	1	177954	176586	165049	147676	113450	84088	106584	31.17	32.05	2	3	1	1	23950	5	0	0	0	4 + 2 part	94156	77.419	1.016	0	2280.77	20.6	28302	82526	NA	9833	NA	NA	NA
Gamma_05	272_M	24738	3160	41	33729	135778	41	16	4	3	2	0	135778	118944	96177	89918	65180	0	106584	31.8	32.05	3	6	3	1	31451	7	0	0	1	37 + 2 part	51831	76.939	1.024	0	2343.76	30.49	32094	82082	18472	24508	3	NA	NA
Gamma_05	338_M	68347	68347	6	68347	90901	6	5	3	2	1	1	90901	90232	86165	78514	68347	68347	106584	32	32.05	1	1	1	1	68347	9	0	0	0	2 + 2 part	10710	74.891	1.005	0	2445.44	47.61	51299	79820	51299	10292	1	10165	3
Gamma_05	345_M	972	659	42	3422	38798	42	12	0	0	0	0	38798	18755	0	0	0	0	106584	33.17	32.05	13	25	0	0	0	0	0	0	0	3 + 2 part	4097	32.341	1.007	0	2100.38	11.6	3422	34440	851	-	14	562	28
Gamma_05	367_M	77188	77188	4	77188	96010	4	3	3	2	1	1	96010	95318	95318	87752	77188	77188	106584	32.44	32.05	1	1	1	1	77188	10	0	0	0	2 + 1 part	14289	76.671	1	0	2495.14	44.05	59391	81712	59391	59391	1	10564	3
Gamma_05	383_M	1971	947	82	10609	121972	82	36	2	1	0	0	121972	89726	17167	10609	0	0	106584	29.32	32.05	17	38	0	0	0	2	0	0	0	42 + 2 part	83856	34.64	1.032	0	2134.29	40.63	2132	36883	NA	-	NA	NA	NA
Gamma_05	45_M	54675	35597	3	54675	90819	3	2	2	2	2	1	90819	90272	90272	90272	90272	54675	106584	31.7	32.05	1	2	2	1	54675	7	0	0	0	1 + 2 part	10071	75.774	1	0	2315.42	56.96	34487	80748	21201	21201	2	18642	3
Gamma_05	566_M	3566	2229	33	6726	87450	33	28	5	0	0	0	87450	83779	29239	0	0	0	106584	31.99	32.05	9	17	0	0	0	3	0	0	0	2 + 2 part	3612	77.821	1.011	0	2078.49	14.47	6726	82935	3566	2571	9	2062	18
Gamma_05	567_M	1980	1199	46	6421	75114	46	30	1	0	0	0	75114	63881	6421	0	0	0	106584	32.27	32.05	10	24	1	1	6421	6	0	0	0	3 + 2 part	5578	62.839	1.038	0	2097.77	19.41	4968	66996	1609	1049	12	975	28
Gamma_05	585_M	70729	70729	8	70729	91174	8	6	2	1	1	1	91174	89669	77881	70729	70729	70729	106584	31.6	32.05	1	1	2	1	70729	6	0	0	0	3 + 2 part	8498	77.153	1.005	0	2456.43	52.29	43679	82337	20438	20438	2	7152	3
Gamma_05	589_M	89217	89217	2	89217	89883	2	1	1	1	1	1	89883	89217	89217	89217	89217	89217	106584	31.99	32.05	1	1	2	1	89217	5	0	0	0	1 + 1 part	7094	77.672	1	0	2514.92	53.15	60324	82789	60324	60324	1	16087	2
Gamma_05	599_M	24095	9183	12	33830	94671	12	9	4	3	1	0	94671	92575	78006	68823	33830	0	106584	32.67	32.05	2	4	1	1	24095	9	0	0	0	5 + 3 part	11866	76.605	1.014	0	2296.42	11.02	32651	81667	10786	10786	3	7342	5
Gamma_05	608_12M	57044	35576	3	57044	93281	3	2	2	2	2	1	93281	92620	92620	92620	92620	57044	106584	31.9	32.05	1	2	1	1	57044	10	0	0	0	1 + 2 part	8413	79.522	1.001	0	2455.23	40.11	39928	84868	34067	34067	2	34067	2
Gamma_05	608_M	681	613	27	1223	19329	27	3	0	0	0	0	19329	3415	0	0	0	0	106584	28.53	32.05	11	18	NA	NA	NA	NA	NA	NA	NA	27 + 0 part	19329	NA	NA	0	NA	NA	NA	NA	NA	-	NA	NA	NA
Gamma_05	615_M	51049	37088	4	51049	90161	4	3	2	2	2	1	90161	89586	88137	88137	88137	51049	106584	31.79	32.05	1	2	2	1	37088	12	0	0	0	1 + 3 part	10234	75.008	1	0	2457.91	31.27	47339	79927	47339	15738	1	10793	3
Gamma_05	624_M	88369	88369	5	88369	94460	5	4	1	1	1	1	94460	93806	88369	88369	88369	88369	106584	32.66	32.05	1	1	3	1	88369	8	0	0	0	4 + 1 part	13895	75.588	1	0	2308.69	50.89	52634	80565	52634	17167	1	6211	3
Gamma_05	626_M	90203	90203	8	90203	101259	8	2	2	1	1	1	101259	96389	96389	90203	90203	90203	106584	33.54	32.05	1	1	1	1	90203	12	0	0	0	5 + 1 part	20010	76.159	1.001	0	2515.61	38.19	64163	81249	64163	64163	1	15605	2
Gamma_05	82_M	655	561	33	1788	23048	33	2	0	0	0	0	23048	3391	0	0	0	0	106584	34.86	32.05	13	23	0	0	0	0	0	0	0	5 + 0 part	3291	17.554	1.056	0	1849.28	21.38	1788	18694	618	-	14	516	24
Gamma_05	M0038M_3_months	4786	1899	33	10242	84127	33	26	6	1	0	0	84127	78998	37998	10242	0	0	106584	32.28	32.05	7	15	0	0	0	3	0	0	0	1 + 3 part	3569	73.212	1.032	0	2205.51	20.5	10242	78111	3276	2640	8	1758	16
Gamma_05	M0038M_Birth	711	610	20	2598	15385	20	1	0	0	0	0	15385	2598	0	0	0	0	106584	37.37	32.05	8	13	0	0	0	0	0	0	0	1 + 0 part	868	13.117	1.038	0	2160.07	7.15	2598	13984	693	-	8	551	14
Gamma_05	M0038M_Gest	1647	1131	43	3925	59903	43	26	0	0	0	0	59903	47533	0	0	0	0	106584	33.37	32.05	13	24	0	0	0	0	0	0	0	2 + 1 part	2991	52.786	1.012	0	2093.81	19.55	3925	56329	1611	628	14	970	25
Gamma_05	M0053M_Birth	46439	43306	2	46439	89745	2	2	2	2	2	0	89745	89745	89745	89745	89745	0	106584	31.7	32.05	1	2	2	2	89745	10	0	0	0	0 + 2 part	9841	74.945	1	0	2543.85	43.82	39576	79904	26061	26061	2	13759	3
Gamma_05	M0053M_Gest	46450	43232	2	46450	89682	2	2	2	2	2	0	89682	89682	89682	89682	89682	0	106584	31.69	32.05	1	2	2	2	89682	10	0	0	0	0 + 2 part	10061	74.679	1	0	2542.84	43.97	39576	79621	26061	26061	2	12336	3
Gamma_05	M0059M_3_months	1232	785	53	4105	58624	53	19	0	0	0	0	58624	34440	0	0	0	0	106584	33.75	32.05	15	31	1	1	3154	2	0	0	0	5 + 3 part	7194	46.392	1.04	0	2135.66	14.16	2850	49586	1107	-	17	603	36
Gamma_05	M0059M_Birth	926	655	50	2279	44834	50	14	0	0	0	0	44834	20978	0	0	0	0	106584	34.52	32.05	16	31	1	1	1961	1	0	0	0	7 + 1 part	5496	35.911	1.028	0	2069.24	10.45	2279	38307	778	-	18	558	35
Gamma_05	M0072M_Birth	850	587	29	1598	22417	29	4	0	0	0	0	22417	5194	0	0	0	0	106584	36.86	32.05	11	19	0	0	0	0	0	0	0	3 + 0 part	2308	18.498	1.02	0	2044.03	10.14	1598	19722	727	-	12	532	21
Gamma_05	M0073M_3_months	663	553	20	1250	13979	20	2	0	0	0	0	13979	2329	0	0	0	0	106584	36.64	32.05	8	14	0	0	0	0	0	0	0	3 + 0 part	2391	10.852	1.002	0	2092.16	17.29	1250	11567	577	-	9	517	15
Gamma_05	M0073M_Gest	749	592	41	2197	32512	41	8	0	0	0	0	32512	11594	0	0	0	0	106584	34.91	32.05	14	27	0	0	0	0	0	0	0	3 + 0 part	2303	27.172	1.043	0	2216.77	17.26	2195	29153	709	-	15	561	28
Gamma_05	M0074M_3_months	852	611	27	1655	22099	27	6	0	0	0	0	22099	7862	0	0	0	0	106584	36.76	32.05	10	18	1	1	621	0	0	0	0	3 + 1 part	2725	17.796	1.021	0	2082.45	15.82	1655	18989	818	-	10	533	19
Gamma_05	M0074M_Gest	667	658	8	1539	6340	8	1	0	0	0	0	6340	1539	0	0	0	0	106584	39.57	32.05	4	6	0	0	0	0	0	0	0	1 + 1 part	1295	4.707	1.006	0	2411.8	79.73	1539	5028	655	-	4	593	6
Gamma_05	M0259M_Birth	1512	979	54	3872	67760	54	28	0	0	0	0	67760	48316	0	0	0	0	106584	33.21	32.05	17	31	0	0	0	2	0	0	0	4 + 1 part	4006	58.285	1.026	0	2279.35	17.71	3642	62157	1512	776	17	830	33
Gamma_05	M0297M_Birth	963	824	50	2957	50318	50	15	0	0	0	0	50318	23494	0	0	0	0	106584	34.16	32.05	17	31	1	1	2039	1	0	0	0	3 + 3 part	4604	41.461	1.034	0	2222.17	20.37	2957	44259	877	-	21	644	37
Gamma_05	M0297M_Gest	806	618	23	1546	17694	23	4	0	0	0	0	17694	4955	0	0	0	0	106584	37.17	32.05	9	15	1	1	581	0	0	0	0	4 + 0 part	3412	12.682	1.057	0	2004.88	0	1546	13517	604	-	10	216	19
Gamma_05	M0327M_3_months	1301	1021	53	5578	66766	53	29	2	0	0	0	66766	50325	10788	0	0	0	106584	33.35	32.05	15	29	1	1	4325	2	0	0	0	4 + 1 part	4291	57.382	1.022	0	2346.3	29.43	5578	61345	1262	667	16	788	32
Gamma_05	M0327M_Birth	2044	1053	49	6088	76627	49	28	1	0	0	0	76627	61150	6088	0	0	0	106584	32.87	32.05	11	25	1	1	4964	1	0	0	0	6 + 3 part	9633	61.938	1.015	0	2188.86	28.78	6088	66059	1531	988	13	864	30
Gamma_05	M0369M_3_months	4680	3294	26	24848	88571	26	19	3	2	0	0	88571	83989	41311	35077	0	0	106584	31.99	32.05	4	10	1	1	3727	1	0	0	0	5 + 2 part	5115	76.348	1.026	0	2309.06	38.1	24848	81802	4680	4095	4	2926	10
Gamma_05	M0369M_Birth	1370	914	45	2996	53782	45	20	0	0	0	0	53782	35077	0	0	0	0	106584	33.69	32.05	14	26	0	0	0	0	0	0	0	3 + 0 part	2913	47.16	1.012	0	2104.84	25.86	2996	50397	1370	-	14	836	27
Gamma_05	M0450M_Gest	978	703	37	2904	33604	37	11	0	0	0	0	33604	15839	0	0	0	0	106584	35.73	32.05	12	23	1	1	2904	0	0	0	0	4 + 0 part	2821	28.231	1.023	0	2027.25	29.91	2273	30095	910	-	13	555	25
Gamma_05	M0487M_3_months	920	623	40	1927	32092	40	8	0	0	0	0	32092	9599	0	0	0	0	106584	35.1	32.05	15	26	1	1	780	0	0	0	0	4 + 2 part	4059	25.97	1.013	0	2070.09	10.84	1927	27722	727	-	16	529	29
Gamma_05	M0487M_Birth	1540	999	53	5070	71952	53	27	1	0	0	0	71952	52677	5070	0	0	0	106584	32.93	32.05	14	29	1	1	1961	2	0	0	0	2 + 3 part	4603	62.325	1.014	0	2300.23	16.56	4470	66662	1324	876	16	873	33
Gamma_05	M0487M_Gest	14645	11613	9	21261	88736	9	9	6	4	0	0	88736	88736	83714	66993	0	0	106584	31.93	32.05	3	4	2	2	16721	4	0	0	0	0 + 3 part	5793	77.529	1.004	0	2386.46	26.62	19540	82645	11416	11383	3	6117	5
Gamma_05	M1172M_Birth	58771	19872	8	58771	95821	8	5	3	2	1	1	95821	93830	88034	78643	58771	58771	106584	31.61	32.05	1	2	2	1	58771	8	0	0	0	3 + 3 part	11928	78.14	1.007	0	2529.87	75.64	53480	83652	53480	53480	1	5479	3
Gamma_05	M1172M_Gest	58771	18948	12	58771	96636	12	7	3	2	1	1	96636	93265	86165	77719	58771	58771	106584	32	32.05	1	2	2	1	58771	6	0	0	0	6 + 4 part	14383	77.138	1	0	2447.18	74.19	53480	82230	53480	53480	1	6317	3

## Sheet: Pairwise assembly comparison
cluster	sample.1	sample.2	family.1	family.2	mother.child.1	mother.child.2	same.family	mother.child	identity	alignment.length
Alpha_01	12_M	137_M	12	137	M	M	FALSE	FALSE	96.59	94126
Alpha_01	12_M	184_12M	12	184	M	C	FALSE	FALSE	96.5	93252
Alpha_01	12_M	184_M	12	184	M	M	FALSE	FALSE	96.94	94171
Alpha_01	12_M	203_12M	12	203	M	C	FALSE	FALSE	96.5	93627
Alpha_01	12_M	224_M	12	224	M	M	FALSE	FALSE	91.23	86877
Alpha_01	12_M	229_12M	12	229	M	C	FALSE	FALSE	96.51	93485
Alpha_01	12_M	241_12M	12	241	M	C	FALSE	FALSE	96.79	92515
Alpha_01	12_M	256_M	12	256	M	M	FALSE	FALSE	96.79	91589
Alpha_01	12_M	263_12M	12	263	M	C	FALSE	FALSE	97.02	93894
Alpha_01	12_M	263_4M	12	263	M	C	FALSE	FALSE	97.01	94689
Alpha_01	12_M	263_M	12	263	M	M	FALSE	FALSE	97.01	93649
Alpha_01	12_M	268_12M	12	268	M	C	FALSE	FALSE	96.34	91405
Alpha_01	12_M	268_M	12	268	M	M	FALSE	FALSE	96.59	93163
Alpha_01	12_M	272_12M	12	272	M	C	FALSE	FALSE	96.85	85792
Alpha_01	12_M	272_M	12	272	M	M	FALSE	FALSE	96.39	69489
Alpha_01	12_M	274_M	12	274	M	M	FALSE	FALSE	96.74	93746
Alpha_01	12_M	275_M	12	275	M	M	FALSE	FALSE	96.88	91577
Alpha_01	12_M	326_M	12	326	M	M	FALSE	FALSE	96.82	90522
Alpha_01	12_M	332_12M	12	332	M	C	FALSE	FALSE	97.17	92774
Alpha_01	12_M	335_12M	12	335	M	C	FALSE	FALSE	96.97	75742
Alpha_01	12_M	335_M	12	335	M	M	FALSE	FALSE	96.77	91127
Alpha_01	12_M	343_12M	12	343	M	C	FALSE	FALSE	97.05	89762
Alpha_01	12_M	343_M	12	343	M	M	FALSE	FALSE	97.05	90446
Alpha_01	12_M	345_12M	12	345	M	C	FALSE	FALSE	96.94	45434
Alpha_01	12_M	345_M	12	345	M	M	FALSE	FALSE	96.74	90660
Alpha_01	12_M	383_12M	12	383	M	C	FALSE	FALSE	96.8	93203
Alpha_01	12_M	387_12M	12	387	M	C	FALSE	FALSE	96.74	93382
Alpha_01	12_M	387_4M	12	387	M	C	FALSE	FALSE	96.84	24765
Alpha_01	12_M	511_M	12	511	M	M	FALSE	FALSE	96.76	88325
Alpha_01	12_M	526_M	12	526	M	M	FALSE	FALSE	96.82	90854
Alpha_01	12_M	53_12M	12	53	M	C	FALSE	FALSE	96.99	92151
Alpha_01	12_M	53_4M	12	53	M	C	FALSE	FALSE	97	92133
Alpha_01	12_M	549_M	12	549	M	M	FALSE	FALSE	96.91	91807
Alpha_01	12_M	566_M	12	566	M	M	FALSE	FALSE	96.71	91378
Alpha_01	12_M	577_M	12	577	M	M	FALSE	FALSE	92.62	84085
Alpha_01	12_M	585_M	12	585	M	M	FALSE	FALSE	96.99	93694
Alpha_01	12_M	589_M	12	589	M	M	FALSE	FALSE	95.56	84033
Alpha_01	12_M	624_M	12	624	M	M	FALSE	FALSE	96.67	65518
Alpha_01	12_M	626_M	12	626	M	M	FALSE	FALSE	96.61	92346
Alpha_01	12_M	635_12M	12	635	M	C	FALSE	FALSE	96.61	93936
Alpha_01	12_M	70_12M	12	70	M	C	FALSE	FALSE	96.11	48625
Alpha_01	12_M	78_M	12	78	M	M	FALSE	FALSE	96.54	92318
Alpha_01	12_M	guerin_reference	12	NA	M	NA	NA	NA	96.82	94156
Alpha_01	12_M	M0226C_2_months	12	M0226	M	C	FALSE	FALSE	91.94	90034
Alpha_01	12_M	M0226C_3_months	12	M0226	M	C	FALSE	FALSE	91.94	90022
Alpha_01	12_M	M0226M_3_months	12	M0226	M	M	FALSE	FALSE	92.34	75410
Alpha_01	12_M	M0226M_Birth	12	M0226	M	M	FALSE	FALSE	92.09	85742
Alpha_01	12_M	M0226M_Gest	12	M0226	M	M	FALSE	FALSE	92.28	22215
Alpha_01	12_M	M0297M_3_months	12	M0297	M	M	FALSE	FALSE	96.69	91820
Alpha_01	12_M	M0297M_Birth	12	M0297	M	M	FALSE	FALSE	96.74	90743
Alpha_01	12_M	M0297M_Gest	12	M0297	M	M	FALSE	FALSE	96.7	91608
Alpha_01	12_M	M0327M_3_months	12	M0327	M	M	FALSE	FALSE	97	67335
Alpha_01	12_M	M0327M_Birth	12	M0327	M	M	FALSE	FALSE	96.76	58825
Alpha_01	12_M	M0327M_Gest	12	M0327	M	M	FALSE	FALSE	96.76	39588
Alpha_01	12_M	M0333M_3_months	12	M0333	M	M	FALSE	FALSE	96.64	92806
Alpha_01	12_M	M0333M_Birth	12	M0333	M	M	FALSE	FALSE	97.2	24576
Alpha_01	12_M	M0333M_Gest	12	M0333	M	M	FALSE	FALSE	97.02	20764
Alpha_01	12_M	M0388M_Gest	12	M0388	M	M	FALSE	FALSE	96.88	47239
Alpha_01	12_M	M0806M_3_months	12	M0806	M	M	FALSE	FALSE	91.42	86351
Alpha_01	12_M	M0806M_Gest	12	M0806	M	M	FALSE	FALSE	91.96	91692
Alpha_01	12_M	M0808C_3_months	12	M0808	M	C	FALSE	FALSE	97.12	22131
Alpha_01	12_M	M0808M_Birth	12	M0808	M	M	FALSE	FALSE	96.92	88304
Alpha_01	12_M	M0808M_Gest	12	M0808	M	M	FALSE	FALSE	96.87	88644
Alpha_01	12_M	M1098C_1_month	12	M1098	M	C	FALSE	FALSE	96.17	90402
Alpha_01	12_M	M1098C_2_months	12	M1098	M	C	FALSE	FALSE	96.17	90402
Alpha_01	12_M	M1098C_3_months	12	M1098	M	C	FALSE	FALSE	96.17	90402
Alpha_01	12_M	M1098M_3_months	12	M1098	M	M	FALSE	FALSE	96.19	90397
Alpha_01	12_M	M1098M_Birth	12	M1098	M	M	FALSE	FALSE	96.2	90365
Alpha_01	12_M	M1098M_Gest	12	M1098	M	M	FALSE	FALSE	96.22	90416
Alpha_01	137_M	184_12M	137	184	M	C	FALSE	FALSE	96.66	92322
Alpha_01	137_M	184_M	137	184	M	M	FALSE	FALSE	96.83	93978
Alpha_01	137_M	203_12M	137	203	M	C	FALSE	FALSE	96.76	93597
Alpha_01	137_M	224_M	137	224	M	M	FALSE	FALSE	91.54	89696
Alpha_01	137_M	229_12M	137	229	M	C	FALSE	FALSE	96.86	93521
Alpha_01	137_M	241_12M	137	241	M	C	FALSE	FALSE	97.08	91104
Alpha_01	137_M	256_M	137	256	M	M	FALSE	FALSE	96.81	91150
Alpha_01	137_M	263_12M	137	263	M	C	FALSE	FALSE	96.97	94181
Alpha_01	137_M	263_4M	137	263	M	C	FALSE	FALSE	96.98	94806
Alpha_01	137_M	263_M	137	263	M	M	FALSE	FALSE	96.97	92602
Alpha_01	137_M	268_12M	137	268	M	C	FALSE	FALSE	96.04	91335
Alpha_01	137_M	268_M	137	268	M	M	FALSE	FALSE	96.18	92048
Alpha_01	137_M	272_12M	137	272	M	C	FALSE	FALSE	97.12	85125
Alpha_01	137_M	272_M	137	272	M	M	FALSE	FALSE	96.48	69908
Alpha_01	137_M	274_M	137	274	M	M	FALSE	FALSE	97.05	94783
Alpha_01	137_M	275_M	137	275	M	M	FALSE	FALSE	96.82	89873
Alpha_01	137_M	326_M	137	326	M	M	FALSE	FALSE	96.85	89664
Alpha_01	137_M	332_12M	137	332	M	C	FALSE	FALSE	97.04	90985
Alpha_01	137_M	335_12M	137	335	M	C	FALSE	FALSE	97.19	75830
Alpha_01	137_M	335_M	137	335	M	M	FALSE	FALSE	97.05	90170
Alpha_01	137_M	343_12M	137	343	M	C	FALSE	FALSE	96.68	89041
Alpha_01	137_M	343_M	137	343	M	M	FALSE	FALSE	96.67	88933
Alpha_01	137_M	345_12M	137	345	M	C	FALSE	FALSE	96.73	45234
Alpha_01	137_M	345_M	137	345	M	M	FALSE	FALSE	96.87	89592
Alpha_01	137_M	383_12M	137	383	M	C	FALSE	FALSE	96.43	93261
Alpha_01	137_M	387_12M	137	387	M	C	FALSE	FALSE	96.42	94327
Alpha_01	137_M	387_4M	137	387	M	C	FALSE	FALSE	97.13	24809
Alpha_01	137_M	511_M	137	511	M	M	FALSE	FALSE	96.83	87438
Alpha_01	137_M	526_M	137	526	M	M	FALSE	FALSE	96.94	90932
Alpha_01	137_M	53_12M	137	53	M	C	FALSE	FALSE	96.91	90919
Alpha_01	137_M	53_4M	137	53	M	C	FALSE	FALSE	96.93	90895
Alpha_01	137_M	549_M	137	549	M	M	FALSE	FALSE	96.92	92358
Alpha_01	137_M	566_M	137	566	M	M	FALSE	FALSE	96.92	91661
Alpha_01	137_M	577_M	137	577	M	M	FALSE	FALSE	93.04	85612
Alpha_01	137_M	585_M	137	585	M	M	FALSE	FALSE	97.09	92051
Alpha_01	137_M	589_M	137	589	M	M	FALSE	FALSE	95.67	84731
Alpha_01	137_M	624_M	137	624	M	M	FALSE	FALSE	96.73	66845
Alpha_01	137_M	626_M	137	626	M	M	FALSE	FALSE	96.92	92758
Alpha_01	137_M	635_12M	137	635	M	C	FALSE	FALSE	96.82	94304
Alpha_01	137_M	70_12M	137	70	M	C	FALSE	FALSE	96.7	48509
Alpha_01	137_M	78_M	137	78	M	M	FALSE	FALSE	96.99	91154
Alpha_01	137_M	guerin_reference	137	NA	M	NA	NA	NA	97.34	92776
Alpha_01	137_M	M0226C_2_months	137	M0226	M	C	FALSE	FALSE	92.45	91962
Alpha_01	137_M	M0226C_3_months	137	M0226	M	C	FALSE	FALSE	92.45	91962
Alpha_01	137_M	M0226M_3_months	137	M0226	M	M	FALSE	FALSE	92.59	76267
Alpha_01	137_M	M0226M_Birth	137	M0226	M	M	FALSE	FALSE	92.55	87568
Alpha_01	137_M	M0226M_Gest	137	M0226	M	M	FALSE	FALSE	92.64	22768
Alpha_01	137_M	M0297M_3_months	137	M0297	M	M	FALSE	FALSE	96.71	90318
Alpha_01	137_M	M0297M_Birth	137	M0297	M	M	FALSE	FALSE	96.79	89233
Alpha_01	137_M	M0297M_Gest	137	M0297	M	M	FALSE	FALSE	96.72	90211
Alpha_01	137_M	M0327M_3_months	137	M0327	M	M	FALSE	FALSE	96.63	66689
Alpha_01	137_M	M0327M_Birth	137	M0327	M	M	FALSE	FALSE	96.63	57748
Alpha_01	137_M	M0327M_Gest	137	M0327	M	M	FALSE	FALSE	96.67	38712
Alpha_01	137_M	M0333M_3_months	137	M0333	M	M	FALSE	FALSE	96.8	93000
Alpha_01	137_M	M0333M_Birth	137	M0333	M	M	FALSE	FALSE	97.11	24846
Alpha_01	137_M	M0333M_Gest	137	M0333	M	M	FALSE	FALSE	96.88	20671
Alpha_01	137_M	M0388M_Gest	137	M0388	M	M	FALSE	FALSE	97.31	46316
Alpha_01	137_M	M0806M_3_months	137	M0806	M	M	FALSE	FALSE	91.53	89173
Alpha_01	137_M	M0806M_Gest	137	M0806	M	M	FALSE	FALSE	91.85	93774
Alpha_01	137_M	M0808C_3_months	137	M0808	M	C	FALSE	FALSE	96.86	22222
Alpha_01	137_M	M0808M_Birth	137	M0808	M	M	FALSE	FALSE	96.96	88243
Alpha_01	137_M	M0808M_Gest	137	M0808	M	M	FALSE	FALSE	96.9	88639
Alpha_01	137_M	M1098C_1_month	137	M1098	M	C	FALSE	FALSE	96.25	90829
Alpha_01	137_M	M1098C_2_months	137	M1098	M	C	FALSE	FALSE	96.25	90826
Alpha_01	137_M	M1098C_3_months	137	M1098	M	C	FALSE	FALSE	96.25	90826
Alpha_01	137_M	M1098M_3_months	137	M1098	M	M	FALSE	FALSE	96.26	90826
Alpha_01	137_M	M1098M_Birth	137	M1098	M	M	FALSE	FALSE	96.25	90826
Alpha_01	137_M	M1098M_Gest	137	M1098	M	M	FALSE	FALSE	96.27	90896
Alpha_01	184_12M	184_M	184	184	C	M	TRUE	TRUE	96.45	91970
Alpha_01	184_12M	203_12M	184	203	C	C	FALSE	FALSE	96.56	91750
Alpha_01	184_12M	224_M	184	224	C	M	FALSE	FALSE	91.28	87028
Alpha_01	184_12M	229_12M	184	229	C	C	FALSE	FALSE	96.36	91943
Alpha_01	184_12M	241_12M	184	241	C	C	FALSE	FALSE	97.13	92149
Alpha_01	184_12M	256_M	184	256	C	M	FALSE	FALSE	96.56	90513
Alpha_01	184_12M	263_12M	184	263	C	C	FALSE	FALSE	96.67	91586
Alpha_01	184_12M	263_4M	184	263	C	C	FALSE	FALSE	96.63	92236
Alpha_01	184_12M	263_M	184	263	C	M	FALSE	FALSE	96.76	91472
Alpha_01	184_12M	268_12M	184	268	C	C	FALSE	FALSE	95.64	90761
Alpha_01	184_12M	268_M	184	268	C	M	FALSE	FALSE	95.92	90938
Alpha_01	184_12M	272_12M	184	272	C	C	FALSE	FALSE	97	84109
Alpha_01	184_12M	272_M	184	272	C	M	FALSE	FALSE	96.25	68298
Alpha_01	184_12M	274_M	184	274	C	M	FALSE	FALSE	96.7	91839
Alpha_01	184_12M	275_M	184	275	C	M	FALSE	FALSE	97.13	91030
Alpha_01	184_12M	326_M	184	326	C	M	FALSE	FALSE	96.83	89692
Alpha_01	184_12M	332_12M	184	332	C	C	FALSE	FALSE	96.99	91957
Alpha_01	184_12M	335_12M	184	335	C	C	FALSE	FALSE	97.05	75676
Alpha_01	184_12M	335_M	184	335	C	M	FALSE	FALSE	96.69	90827
Alpha_01	184_12M	343_12M	184	343	C	C	FALSE	FALSE	96.86	90125
Alpha_01	184_12M	343_M	184	343	C	M	FALSE	FALSE	96.86	89999
Alpha_01	184_12M	345_12M	184	345	C	C	FALSE	FALSE	96.44	45371
Alpha_01	184_12M	345_M	184	345	C	M	FALSE	FALSE	96.67	89806
Alpha_01	184_12M	383_12M	184	383	C	C	FALSE	FALSE	96.31	90875
Alpha_01	184_12M	387_12M	184	387	C	C	FALSE	FALSE	96.17	91663
Alpha_01	184_12M	387_4M	184	387	C	C	FALSE	FALSE	96.46	24452
Alpha_01	184_12M	511_M	184	511	C	M	FALSE	FALSE	96.82	86716
Alpha_01	184_12M	526_M	184	526	C	M	FALSE	FALSE	97.03	91321
Alpha_01	184_12M	53_12M	184	53	C	C	FALSE	FALSE	96.9	90697
Alpha_01	184_12M	53_4M	184	53	C	C	FALSE	FALSE	96.91	90673
Alpha_01	184_12M	549_M	184	549	C	M	FALSE	FALSE	96.8	90278
Alpha_01	184_12M	566_M	184	566	C	M	FALSE	FALSE	96.42	91050
Alpha_01	184_12M	577_M	184	577	C	M	FALSE	FALSE	92.66	82543
Alpha_01	184_12M	585_M	184	585	C	M	FALSE	FALSE	97.37	93248
Alpha_01	184_12M	589_M	184	589	C	M	FALSE	FALSE	95.23	83710
Alpha_01	184_12M	624_M	184	624	C	M	FALSE	FALSE	96.3	65415
Alpha_01	184_12M	626_M	184	626	C	M	FALSE	FALSE	96.73	90166
Alpha_01	184_12M	635_12M	184	635	C	C	FALSE	FALSE	96.43	91279
Alpha_01	184_12M	70_12M	184	70	C	C	FALSE	FALSE	96.36	47472
Alpha_01	184_12M	78_M	184	78	C	M	FALSE	FALSE	96.57	91282
Alpha_01	184_12M	guerin_reference	184	NA	C	NA	NA	NA	96.99	93919
Alpha_01	184_12M	M0226C_2_months	184	M0226	C	C	FALSE	FALSE	91.83	88178
Alpha_01	184_12M	M0226C_3_months	184	M0226	C	C	FALSE	FALSE	91.83	88181
Alpha_01	184_12M	M0226M_3_months	184	M0226	C	M	FALSE	FALSE	92.11	74732
Alpha_01	184_12M	M0226M_Birth	184	M0226	C	M	FALSE	FALSE	92.02	83958
Alpha_01	184_12M	M0226M_Gest	184	M0226	C	M	FALSE	FALSE	92.05	22129
Alpha_01	184_12M	M0297M_3_months	184	M0297	C	M	FALSE	FALSE	96.43	91332
Alpha_01	184_12M	M0297M_Birth	184	M0297	C	M	FALSE	FALSE	96.51	90335
Alpha_01	184_12M	M0297M_Gest	184	M0297	C	M	FALSE	FALSE	96.46	91128
Alpha_01	184_12M	M0327M_3_months	184	M0327	C	M	FALSE	FALSE	96.48	66048
Alpha_01	184_12M	M0327M_Birth	184	M0327	C	M	FALSE	FALSE	96.29	57259
Alpha_01	184_12M	M0327M_Gest	184	M0327	C	M	FALSE	FALSE	96.26	38676
Alpha_01	184_12M	M0333M_3_months	184	M0333	C	M	FALSE	FALSE	96.78	92295
Alpha_01	184_12M	M0333M_Birth	184	M0333	C	M	FALSE	FALSE	97.13	24788
Alpha_01	184_12M	M0333M_Gest	184	M0333	C	M	FALSE	FALSE	97.03	20204
Alpha_01	184_12M	M0388M_Gest	184	M0388	C	M	FALSE	FALSE	96.88	46708
Alpha_01	184_12M	M0806M_3_months	184	M0806	C	M	FALSE	FALSE	91.26	88167
Alpha_01	184_12M	M0806M_Gest	184	M0806	C	M	FALSE	FALSE	91.64	91530
Alpha_01	184_12M	M0808C_3_months	184	M0808	C	C	FALSE	FALSE	96.37	22342
Alpha_01	184_12M	M0808M_Birth	184	M0808	C	M	FALSE	FALSE	96.92	87933
Alpha_01	184_12M	M0808M_Gest	184	M0808	C	M	FALSE	FALSE	96.87	88300
Alpha_01	184_12M	M1098C_1_month	184	M1098	C	C	FALSE	FALSE	96.14	89838
Alpha_01	184_12M	M1098C_2_months	184	M1098	C	C	FALSE	FALSE	96.14	89835
Alpha_01	184_12M	M1098C_3_months	184	M1098	C	C	FALSE	FALSE	96.14	89835
Alpha_01	184_12M	M1098M_3_months	184	M1098	C	M	FALSE	FALSE	96.19	89740
Alpha_01	184_12M	M1098M_Birth	184	M1098	C	M	FALSE	FALSE	96.18	89740
Alpha_01	184_12M	M1098M_Gest	184	M1098	C	M	FALSE	FALSE	96.19	89751
Alpha_01	184_M	203_12M	184	203	M	C	FALSE	FALSE	96.47	93523
Alpha_01	184_M	224_M	184	224	M	M	FALSE	FALSE	91.31	87118
Alpha_01	184_M	229_12M	184	229	M	C	FALSE	FALSE	96.68	94009
Alpha_01	184_M	241_12M	184	241	M	C	FALSE	FALSE	96.64	92000
Alpha_01	184_M	256_M	184	256	M	M	FALSE	FALSE	96.78	92034
Alpha_01	184_M	263_12M	184	263	M	C	FALSE	FALSE	97.26	94112
Alpha_01	184_M	263_4M	184	263	M	C	FALSE	FALSE	97.25	94889
Alpha_01	184_M	263_M	184	263	M	M	FALSE	FALSE	97.05	92992
Alpha_01	184_M	268_12M	184	268	M	C	FALSE	FALSE	96.48	92789
Alpha_01	184_M	268_M	184	268	M	M	FALSE	FALSE	96.5	93411
Alpha_01	184_M	272_12M	184	272	M	C	FALSE	FALSE	97.1	85176
Alpha_01	184_M	272_M	184	272	M	M	FALSE	FALSE	96.28	68921
Alpha_01	184_M	274_M	184	274	M	M	FALSE	FALSE	96.71	94861
Alpha_01	184_M	275_M	184	275	M	M	FALSE	FALSE	96.87	90440
Alpha_01	184_M	326_M	184	326	M	M	FALSE	FALSE	96.92	89648
Alpha_01	184_M	332_12M	184	332	M	C	FALSE	FALSE	96.84	92105
Alpha_01	184_M	335_12M	184	335	M	C	FALSE	FALSE	97.18	76115
Alpha_01	184_M	335_M	184	335	M	M	FALSE	FALSE	97.06	91651
Alpha_01	184_M	343_12M	184	343	M	C	FALSE	FALSE	96.75	89789
Alpha_01	184_M	343_M	184	343	M	M	FALSE	FALSE	96.78	89680
Alpha_01	184_M	345_12M	184	345	M	C	FALSE	FALSE	96.63	45064
Alpha_01	184_M	345_M	184	345	M	M	FALSE	FALSE	96.67	89726
Alpha_01	184_M	383_12M	184	383	M	C	FALSE	FALSE	97.35	95412
Alpha_01	184_M	387_12M	184	387	M	C	FALSE	FALSE	96.82	93597
Alpha_01	184_M	387_4M	184	387	M	C	FALSE	FALSE	97.43	24508
Alpha_01	184_M	511_M	184	511	M	M	FALSE	FALSE	96.82	87742
Alpha_01	184_M	526_M	184	526	M	M	FALSE	FALSE	96.81	90265
Alpha_01	184_M	53_12M	184	53	M	C	FALSE	FALSE	96.99	90379
Alpha_01	184_M	53_4M	184	53	M	C	FALSE	FALSE	97	90356
Alpha_01	184_M	549_M	184	549	M	M	FALSE	FALSE	97	92570
Alpha_01	184_M	566_M	184	566	M	M	FALSE	FALSE	96.97	91844
Alpha_01	184_M	577_M	184	577	M	M	FALSE	FALSE	92.64	84127
Alpha_01	184_M	585_M	184	585	M	M	FALSE	FALSE	96.79	93483
Alpha_01	184_M	589_M	184	589	M	M	FALSE	FALSE	95.66	85001
Alpha_01	184_M	624_M	184	624	M	M	FALSE	FALSE	96.63	66394
Alpha_01	184_M	626_M	184	626	M	M	FALSE	FALSE	96.62	93572
Alpha_01	184_M	635_12M	184	635	M	C	FALSE	FALSE	96.71	94989
Alpha_01	184_M	70_12M	184	70	M	C	FALSE	FALSE	95.96	48498
Alpha_01	184_M	78_M	184	78	M	M	FALSE	FALSE	96.78	91690
Alpha_01	184_M	guerin_reference	184	NA	M	NA	NA	NA	96.99	93412
Alpha_01	184_M	M0226C_2_months	184	M0226	M	C	FALSE	FALSE	92.03	91289
Alpha_01	184_M	M0226C_3_months	184	M0226	M	C	FALSE	FALSE	92.03	91286
Alpha_01	184_M	M0226M_3_months	184	M0226	M	M	FALSE	FALSE	92.51	74926
Alpha_01	184_M	M0226M_Birth	184	M0226	M	M	FALSE	FALSE	92.18	86505
Alpha_01	184_M	M0226M_Gest	184	M0226	M	M	FALSE	FALSE	92.3	22458
Alpha_01	184_M	M0297M_3_months	184	M0297	M	M	FALSE	FALSE	96.83	91375
Alpha_01	184_M	M0297M_Birth	184	M0297	M	M	FALSE	FALSE	96.86	90348
Alpha_01	184_M	M0297M_Gest	184	M0297	M	M	FALSE	FALSE	96.84	91174
Alpha_01	184_M	M0327M_3_months	184	M0327	M	M	FALSE	FALSE	97.04	66855
Alpha_01	184_M	M0327M_Birth	184	M0327	M	M	FALSE	FALSE	96.79	58546
Alpha_01	184_M	M0327M_Gest	184	M0327	M	M	FALSE	FALSE	96.81	39292
Alpha_01	184_M	M0333M_3_months	184	M0333	M	M	FALSE	FALSE	96.48	93364
Alpha_01	184_M	M0333M_Birth	184	M0333	M	M	FALSE	FALSE	97.26	24675
Alpha_01	184_M	M0333M_Gest	184	M0333	M	M	FALSE	FALSE	96.93	20173
Alpha_01	184_M	M0388M_Gest	184	M0388	M	M	FALSE	FALSE	97.05	46788
Alpha_01	184_M	M0806M_3_months	184	M0806	M	M	FALSE	FALSE	91.43	91190
Alpha_01	184_M	M0806M_Gest	184	M0806	M	M	FALSE	FALSE	91.98	94898
Alpha_01	184_M	M0808C_3_months	184	M0808	M	C	FALSE	FALSE	96.87	22085
Alpha_01	184_M	M0808M_Birth	184	M0808	M	M	FALSE	FALSE	96.98	87872
Alpha_01	184_M	M0808M_Gest	184	M0808	M	M	FALSE	FALSE	96.94	88207
Alpha_01	184_M	M1098C_1_month	184	M1098	M	C	FALSE	FALSE	96.4	91717
Alpha_01	184_M	M1098C_2_months	184	M1098	M	C	FALSE	FALSE	96.4	91714
Alpha_01	184_M	M1098C_3_months	184	M1098	M	C	FALSE	FALSE	96.4	91714
Alpha_01	184_M	M1098M_3_months	184	M1098	M	M	FALSE	FALSE	96.41	91717
Alpha_01	184_M	M1098M_Birth	184	M1098	M	M	FALSE	FALSE	96.4	91717
Alpha_01	184_M	M1098M_Gest	184	M1098	M	M	FALSE	FALSE	96.42	91786
Alpha_01	203_12M	224_M	203	224	C	M	FALSE	FALSE	91.36	87028
Alpha_01	203_12M	229_12M	203	229	C	C	FALSE	FALSE	96.63	92327
Alpha_01	203_12M	241_12M	203	241	C	C	FALSE	FALSE	96.94	92701
Alpha_01	203_12M	256_M	203	256	C	M	FALSE	FALSE	96.67	90568
Alpha_01	203_12M	263_12M	203	263	C	C	FALSE	FALSE	96.64	95046
Alpha_01	203_12M	263_4M	203	263	C	C	FALSE	FALSE	96.6	95439
Alpha_01	203_12M	263_M	203	263	C	M	FALSE	FALSE	96.71	93350
Alpha_01	203_12M	268_12M	203	268	C	C	FALSE	FALSE	95.69	92002
Alpha_01	203_12M	268_M	203	268	C	M	FALSE	FALSE	95.85	92198
Alpha_01	203_12M	272_12M	203	272	C	C	FALSE	FALSE	96.92	85031
Alpha_01	203_12M	272_M	203	272	C	M	FALSE	FALSE	96.36	69375
Alpha_01	203_12M	274_M	203	274	C	M	FALSE	FALSE	96.9	93409
Alpha_01	203_12M	275_M	203	275	C	M	FALSE	FALSE	97.03	91991
Alpha_01	203_12M	326_M	203	326	C	M	FALSE	FALSE	96.82	90819
Alpha_01	203_12M	332_12M	203	332	C	C	FALSE	FALSE	96.94	91637
Alpha_01	203_12M	335_12M	203	335	C	C	FALSE	FALSE	96.91	76316
Alpha_01	203_12M	335_M	203	335	C	M	FALSE	FALSE	96.61	91976
Alpha_01	203_12M	343_12M	203	343	C	C	FALSE	FALSE	96.91	89660
Alpha_01	203_12M	343_M	203	343	C	M	FALSE	FALSE	96.89	89666
Alpha_01	203_12M	345_12M	203	345	C	C	FALSE	FALSE	96.75	45366
Alpha_01	203_12M	345_M	203	345	C	M	FALSE	FALSE	96.74	89472
Alpha_01	203_12M	383_12M	203	383	C	C	FALSE	FALSE	96.2	95034
Alpha_01	203_12M	387_12M	203	387	C	C	FALSE	FALSE	96.36	94546
Alpha_01	203_12M	387_4M	203	387	C	C	FALSE	FALSE	96.92	24542
Alpha_01	203_12M	511_M	203	511	C	M	FALSE	FALSE	96.66	89976
Alpha_01	203_12M	526_M	203	526	C	M	FALSE	FALSE	97.03	92162
Alpha_01	203_12M	53_12M	203	53	C	C	FALSE	FALSE	96.95	92758
Alpha_01	203_12M	53_4M	203	53	C	C	FALSE	FALSE	96.97	92749
Alpha_01	203_12M	549_M	203	549	C	M	FALSE	FALSE	96.58	92096
Alpha_01	203_12M	566_M	203	566	C	M	FALSE	FALSE	96.69	90391
Alpha_01	203_12M	577_M	203	577	C	M	FALSE	FALSE	92.85	83702
Alpha_01	203_12M	585_M	203	585	C	M	FALSE	FALSE	96.82	92414
Alpha_01	203_12M	589_M	203	589	C	M	FALSE	FALSE	95.36	86523
Alpha_01	203_12M	624_M	203	624	C	M	FALSE	FALSE	96.58	66947
Alpha_01	203_12M	626_M	203	626	C	M	FALSE	FALSE	96.88	95294
Alpha_01	203_12M	635_12M	203	635	C	C	FALSE	FALSE	96.25	94575
Alpha_01	203_12M	70_12M	203	70	C	C	FALSE	FALSE	96.12	49702
Alpha_01	203_12M	78_M	203	78	C	M	FALSE	FALSE	96.78	91100
Alpha_01	203_12M	guerin_reference	203	NA	C	NA	NA	NA	96.74	93566
Alpha_01	203_12M	M0226C_2_months	203	M0226	C	C	FALSE	FALSE	92.42	92482
Alpha_01	203_12M	M0226C_3_months	203	M0226	C	C	FALSE	FALSE	92.42	92479
Alpha_01	203_12M	M0226M_3_months	203	M0226	C	M	FALSE	FALSE	92.7	76821
Alpha_01	203_12M	M0226M_Birth	203	M0226	C	M	FALSE	FALSE	92.42	88410
Alpha_01	203_12M	M0226M_Gest	203	M0226	C	M	FALSE	FALSE	92.44	22506
Alpha_01	203_12M	M0297M_3_months	203	M0297	C	M	FALSE	FALSE	96.67	90203
Alpha_01	203_12M	M0297M_Birth	203	M0297	C	M	FALSE	FALSE	96.72	89324
Alpha_01	203_12M	M0297M_Gest	203	M0297	C	M	FALSE	FALSE	96.68	90068
Alpha_01	203_12M	M0327M_3_months	203	M0327	C	M	FALSE	FALSE	96.34	67220
Alpha_01	203_12M	M0327M_Birth	203	M0327	C	M	FALSE	FALSE	96.19	58317
Alpha_01	203_12M	M0327M_Gest	203	M0327	C	M	FALSE	FALSE	96.17	39331
Alpha_01	203_12M	M0333M_3_months	203	M0333	C	M	FALSE	FALSE	96.86	95986
Alpha_01	203_12M	M0333M_Birth	203	M0333	C	M	FALSE	FALSE	96.99	25021
Alpha_01	203_12M	M0333M_Gest	203	M0333	C	M	FALSE	FALSE	97.2	20626
Alpha_01	203_12M	M0388M_Gest	203	M0388	C	M	FALSE	FALSE	97.1	46832
Alpha_01	203_12M	M0806M_3_months	203	M0806	C	M	FALSE	FALSE	91.4	87801
Alpha_01	203_12M	M0806M_Gest	203	M0806	C	M	FALSE	FALSE	91.63	92962
Alpha_01	203_12M	M0808C_3_months	203	M0808	C	C	FALSE	FALSE	96.41	22240
Alpha_01	203_12M	M0808M_Birth	203	M0808	C	M	FALSE	FALSE	96.85	88052
Alpha_01	203_12M	M0808M_Gest	203	M0808	C	M	FALSE	FALSE	96.84	88259
Alpha_01	203_12M	M1098C_1_month	203	M1098	C	C	FALSE	FALSE	96.14	90758
Alpha_01	203_12M	M1098C_2_months	203	M1098	C	C	FALSE	FALSE	96.14	90758
Alpha_01	203_12M	M1098C_3_months	203	M1098	C	C	FALSE	FALSE	96.14	90758
Alpha_01	203_12M	M1098M_3_months	203	M1098	C	M	FALSE	FALSE	96.2	90655
Alpha_01	203_12M	M1098M_Birth	203	M1098	C	M	FALSE	FALSE	96.2	90655
Alpha_01	203_12M	M1098M_Gest	203	M1098	C	M	FALSE	FALSE	96.22	90695
Alpha_01	224_M	229_12M	224	229	M	C	FALSE	FALSE	91.83	88017
Alpha_01	224_M	241_12M	224	241	M	C	FALSE	FALSE	91.35	85311
Alpha_01	224_M	256_M	224	256	M	M	FALSE	FALSE	91.18	86965
Alpha_01	224_M	263_12M	224	263	M	C	FALSE	FALSE	91.13	87105
Alpha_01	224_M	263_4M	224	263	M	C	FALSE	FALSE	91.14	87344
Alpha_01	224_M	263_M	224	263	M	M	FALSE	FALSE	91.34	86133
Alpha_01	224_M	268_12M	224	268	M	C	FALSE	FALSE	90.95	84779
Alpha_01	224_M	268_M	224	268	M	M	FALSE	FALSE	91.06	85874
Alpha_01	224_M	272_12M	224	272	M	C	FALSE	FALSE	91.41	79712
Alpha_01	224_M	272_M	224	272	M	M	FALSE	FALSE	92.35	66994
Alpha_01	224_M	274_M	224	274	M	M	FALSE	FALSE	91.27	86451
Alpha_01	224_M	275_M	224	275	M	M	FALSE	FALSE	91.34	83287
Alpha_01	224_M	326_M	224	326	M	M	FALSE	FALSE	91.27	84103
Alpha_01	224_M	332_12M	224	332	M	C	FALSE	FALSE	91.23	86709
Alpha_01	224_M	335_12M	224	335	M	C	FALSE	FALSE	91.96	70939
Alpha_01	224_M	335_M	224	335	M	M	FALSE	FALSE	91.2	84817
Alpha_01	224_M	343_12M	224	343	M	C	FALSE	FALSE	91.06	84462
Alpha_01	224_M	343_M	224	343	M	M	FALSE	FALSE	91.02	85299
Alpha_01	224_M	345_12M	224	345	M	C	FALSE	FALSE	91.56	41848
Alpha_01	224_M	345_M	224	345	M	M	FALSE	FALSE	91.24	83102
Alpha_01	224_M	383_12M	224	383	M	C	FALSE	FALSE	91.08	87239
Alpha_01	224_M	387_12M	224	387	M	C	FALSE	FALSE	90.94	87868
Alpha_01	224_M	387_4M	224	387	M	C	FALSE	FALSE	92.11	22179
Alpha_01	224_M	511_M	224	511	M	M	FALSE	FALSE	91.17	84392
Alpha_01	224_M	526_M	224	526	M	M	FALSE	FALSE	91.22	84234
Alpha_01	224_M	53_12M	224	53	M	C	FALSE	FALSE	91.33	86268
Alpha_01	224_M	53_4M	224	53	M	C	FALSE	FALSE	91.34	86244
Alpha_01	224_M	549_M	224	549	M	M	FALSE	FALSE	91.25	86239
Alpha_01	224_M	566_M	224	566	M	M	FALSE	FALSE	91.15	86566
Alpha_01	224_M	577_M	224	577	M	M	FALSE	FALSE	96.41	86128
Alpha_01	224_M	585_M	224	585	M	M	FALSE	FALSE	91.42	86584
Alpha_01	224_M	589_M	224	589	M	M	FALSE	FALSE	93.19	87962
Alpha_01	224_M	624_M	224	624	M	M	FALSE	FALSE	92.3	59941
Alpha_01	224_M	626_M	224	626	M	M	FALSE	FALSE	91.04	85699
Alpha_01	224_M	635_12M	224	635	M	C	FALSE	FALSE	91.16	86759
Alpha_01	224_M	70_12M	224	70	M	C	FALSE	FALSE	92.43	46536
Alpha_01	224_M	78_M	224	78	M	M	FALSE	FALSE	91.26	85030
Alpha_01	224_M	guerin_reference	224	NA	M	NA	NA	NA	91.6	88232
Alpha_01	224_M	M0226C_2_months	224	M0226	M	C	FALSE	FALSE	96.18	91387
Alpha_01	224_M	M0226C_3_months	224	M0226	M	C	FALSE	FALSE	96.17	91384
Alpha_01	224_M	M0226M_3_months	224	M0226	M	M	FALSE	FALSE	96.35	74735
Alpha_01	224_M	M0226M_Birth	224	M0226	M	M	FALSE	FALSE	96.32	86516
Alpha_01	224_M	M0226M_Gest	224	M0226	M	M	FALSE	FALSE	96.89	23050
Alpha_01	224_M	M0297M_3_months	224	M0297	M	M	FALSE	FALSE	91.35	85797
Alpha_01	224_M	M0297M_Birth	224	M0297	M	M	FALSE	FALSE	91.45	84522
Alpha_01	224_M	M0297M_Gest	224	M0297	M	M	FALSE	FALSE	91.36	85670
Alpha_01	224_M	M0327M_3_months	224	M0327	M	M	FALSE	FALSE	91.88	61516
Alpha_01	224_M	M0327M_Birth	224	M0327	M	M	FALSE	FALSE	91.88	53717
Alpha_01	224_M	M0327M_Gest	224	M0327	M	M	FALSE	FALSE	91.94	35542
Alpha_01	224_M	M0333M_3_months	224	M0333	M	M	FALSE	FALSE	90.94	87233
Alpha_01	224_M	M0333M_Birth	224	M0333	M	M	FALSE	FALSE	91.46	23096
Alpha_01	224_M	M0333M_Gest	224	M0333	M	M	FALSE	FALSE	91.77	17840
Alpha_01	224_M	M0388M_Gest	224	M0388	M	M	FALSE	FALSE	91.73	44233
Alpha_01	224_M	M0806M_3_months	224	M0806	M	M	FALSE	FALSE	96.52	88706
Alpha_01	224_M	M0806M_Gest	224	M0806	M	M	FALSE	FALSE	96.57	89689
Alpha_01	224_M	M0808C_3_months	224	M0808	M	C	FALSE	FALSE	91.53	21127
Alpha_01	224_M	M0808M_Birth	224	M0808	M	M	FALSE	FALSE	90.98	85107
Alpha_01	224_M	M0808M_Gest	224	M0808	M	M	FALSE	FALSE	90.95	85166
Alpha_01	224_M	M1098C_1_month	224	M1098	M	C	FALSE	FALSE	90.9	85161
Alpha_01	224_M	M1098C_2_months	224	M1098	M	C	FALSE	FALSE	90.9	85161
Alpha_01	224_M	M1098C_3_months	224	M1098	M	C	FALSE	FALSE	90.9	85161
Alpha_01	224_M	M1098M_3_months	224	M1098	M	M	FALSE	FALSE	90.91	85161
Alpha_01	224_M	M1098M_Birth	224	M1098	M	M	FALSE	FALSE	90.91	85161
Alpha_01	224_M	M1098M_Gest	224	M1098	M	M	FALSE	FALSE	90.93	84964
Alpha_01	229_12M	241_12M	229	241	C	C	FALSE	FALSE	96.74	91607
Alpha_01	229_12M	256_M	229	256	C	M	FALSE	FALSE	96.64	92682
Alpha_01	229_12M	263_12M	229	263	C	C	FALSE	FALSE	96.67	93100
Alpha_01	229_12M	263_4M	229	263	C	C	FALSE	FALSE	96.68	93354
Alpha_01	229_12M	263_M	229	263	C	M	FALSE	FALSE	96.73	92851
Alpha_01	229_12M	268_12M	229	268	C	C	FALSE	FALSE	96.08	93071
Alpha_01	229_12M	268_M	229	268	C	M	FALSE	FALSE	96.24	93970
Alpha_01	229_12M	272_12M	229	272	C	C	FALSE	FALSE	96.91	85123
Alpha_01	229_12M	272_M	229	272	C	M	FALSE	FALSE	96.61	68723
Alpha_01	229_12M	274_M	229	274	C	M	FALSE	FALSE	96.83	93693
Alpha_01	229_12M	275_M	229	275	C	M	FALSE	FALSE	96.65	90203
Alpha_01	229_12M	326_M	229	326	C	M	FALSE	FALSE	96.75	90716
Alpha_01	229_12M	332_12M	229	332	C	C	FALSE	FALSE	96.79	91600
Alpha_01	229_12M	335_12M	229	335	C	C	FALSE	FALSE	96.97	76412
Alpha_01	229_12M	335_M	229	335	C	M	FALSE	FALSE	96.82	91398
Alpha_01	229_12M	343_12M	229	343	C	C	FALSE	FALSE	96.65	89050
Alpha_01	229_12M	343_M	229	343	C	M	FALSE	FALSE	96.66	88950
Alpha_01	229_12M	345_12M	229	345	C	C	FALSE	FALSE	96.5	45283
Alpha_01	229_12M	345_M	229	345	C	M	FALSE	FALSE	96.7	90061
Alpha_01	229_12M	383_12M	229	383	C	C	FALSE	FALSE	96.42	92721
Alpha_01	229_12M	387_12M	229	387	C	C	FALSE	FALSE	96.6	92341
Alpha_01	229_12M	387_4M	229	387	C	C	FALSE	FALSE	97.41	24704
Alpha_01	229_12M	511_M	229	511	C	M	FALSE	FALSE	96.78	88062
Alpha_01	229_12M	526_M	229	526	C	M	FALSE	FALSE	96.83	90886
Alpha_01	229_12M	53_12M	229	53	C	C	FALSE	FALSE	96.73	90026
Alpha_01	229_12M	53_4M	229	53	C	C	FALSE	FALSE	96.74	90002
Alpha_01	229_12M	549_M	229	549	C	M	FALSE	FALSE	96.93	92263
Alpha_01	229_12M	566_M	229	566	C	M	FALSE	FALSE	97.06	92006
Alpha_01	229_12M	577_M	229	577	C	M	FALSE	FALSE	92.98	85196
Alpha_01	229_12M	585_M	229	585	C	M	FALSE	FALSE	96.92	93140
Alpha_01	229_12M	589_M	229	589	C	M	FALSE	FALSE	95.61	85118
Alpha_01	229_12M	624_M	229	624	C	M	FALSE	FALSE	96.79	65916
Alpha_01	229_12M	626_M	229	626	C	M	FALSE	FALSE	96.77	92435
Alpha_01	229_12M	635_12M	229	635	C	C	FALSE	FALSE	96.73	93386
Alpha_01	229_12M	70_12M	229	70	C	C	FALSE	FALSE	96.68	48637
Alpha_01	229_12M	78_M	229	78	C	M	FALSE	FALSE	96.57	91773
Alpha_01	229_12M	guerin_reference	229	NA	C	NA	NA	NA	97.03	92842
Alpha_01	229_12M	M0226C_2_months	229	M0226	C	C	FALSE	FALSE	92.56	90528
Alpha_01	229_12M	M0226C_3_months	229	M0226	C	C	FALSE	FALSE	92.56	90525
Alpha_01	229_12M	M0226M_3_months	229	M0226	C	M	FALSE	FALSE	92.75	76172
Alpha_01	229_12M	M0226M_Birth	229	M0226	C	M	FALSE	FALSE	92.47	86466
Alpha_01	229_12M	M0226M_Gest	229	M0226	C	M	FALSE	FALSE	92.64	22658
Alpha_01	229_12M	M0297M_3_months	229	M0297	C	M	FALSE	FALSE	96.79	90455
Alpha_01	229_12M	M0297M_Birth	229	M0297	C	M	FALSE	FALSE	96.85	89502
Alpha_01	229_12M	M0297M_Gest	229	M0297	C	M	FALSE	FALSE	96.79	90340
Alpha_01	229_12M	M0327M_3_months	229	M0327	C	M	FALSE	FALSE	96.35	67080
Alpha_01	229_12M	M0327M_Birth	229	M0327	C	M	FALSE	FALSE	96.28	57998
Alpha_01	229_12M	M0327M_Gest	229	M0327	C	M	FALSE	FALSE	96.24	38529
Alpha_01	229_12M	M0333M_3_months	229	M0333	C	M	FALSE	FALSE	96.67	91549
Alpha_01	229_12M	M0333M_Birth	229	M0333	C	M	FALSE	FALSE	96.9	24857
Alpha_01	229_12M	M0333M_Gest	229	M0333	C	M	FALSE	FALSE	97.3	20575
Alpha_01	229_12M	M0388M_Gest	229	M0388	C	M	FALSE	FALSE	96.95	46337
Alpha_01	229_12M	M0806M_3_months	229	M0806	C	M	FALSE	FALSE	91.76	89305
Alpha_01	229_12M	M0806M_Gest	229	M0806	C	M	FALSE	FALSE	92	93201
Alpha_01	229_12M	M0808C_3_months	229	M0808	C	C	FALSE	FALSE	96.22	21956
Alpha_01	229_12M	M0808M_Birth	229	M0808	C	M	FALSE	FALSE	96.7	88036
Alpha_01	229_12M	M0808M_Gest	229	M0808	C	M	FALSE	FALSE	96.66	88403
Alpha_01	229_12M	M1098C_1_month	229	M1098	C	C	FALSE	FALSE	96.34	90512
Alpha_01	229_12M	M1098C_2_months	229	M1098	C	C	FALSE	FALSE	96.34	90512
Alpha_01	229_12M	M1098C_3_months	229	M1098	C	C	FALSE	FALSE	96.34	90512
Alpha_01	229_12M	M1098M_3_months	229	M1098	C	M	FALSE	FALSE	96.34	90552
Alpha_01	229_12M	M1098M_Birth	229	M1098	C	M	FALSE	FALSE	96.35	90501
Alpha_01	229_12M	M1098M_Gest	229	M1098	C	M	FALSE	FALSE	96.35	90613
Alpha_01	241_12M	256_M	241	256	C	M	FALSE	FALSE	97.17	88191
Alpha_01	241_12M	263_12M	241	263	C	C	FALSE	FALSE	96.97	92644
Alpha_01	241_12M	263_4M	241	263	C	C	FALSE	FALSE	96.97	93079
Alpha_01	241_12M	263_M	241	263	C	M	FALSE	FALSE	97.02	92712
Alpha_01	241_12M	268_12M	241	268	C	C	FALSE	FALSE	95.91	88977
Alpha_01	241_12M	268_M	241	268	C	M	FALSE	FALSE	96.01	91353
Alpha_01	241_12M	272_12M	241	272	C	C	FALSE	FALSE	97.21	83918
Alpha_01	241_12M	272_M	241	272	C	M	FALSE	FALSE	96.63	68185
Alpha_01	241_12M	274_M	241	274	C	M	FALSE	FALSE	97.17	91031
Alpha_01	241_12M	275_M	241	275	C	M	FALSE	FALSE	97.3	92202
Alpha_01	241_12M	326_M	241	326	C	M	FALSE	FALSE	97.13	90349
Alpha_01	241_12M	332_12M	241	332	C	C	FALSE	FALSE	97.14	92655
Alpha_01	241_12M	335_12M	241	335	C	C	FALSE	FALSE	97.18	76590
Alpha_01	241_12M	335_M	241	335	C	M	FALSE	FALSE	96.94	92103
Alpha_01	241_12M	343_12M	241	343	C	C	FALSE	FALSE	97.09	90024
Alpha_01	241_12M	343_M	241	343	C	M	FALSE	FALSE	97.12	89726
Alpha_01	241_12M	345_12M	241	345	C	C	FALSE	FALSE	96.59	45873
Alpha_01	241_12M	345_M	241	345	C	M	FALSE	FALSE	96.97	88401
Alpha_01	241_12M	383_12M	241	383	C	C	FALSE	FALSE	96.29	94029
Alpha_01	241_12M	387_12M	241	387	C	C	FALSE	FALSE	96.63	91206
Alpha_01	241_12M	387_4M	241	387	C	C	FALSE	FALSE	96.89	24418
Alpha_01	241_12M	511_M	241	511	C	M	FALSE	FALSE	96.96	87225
Alpha_01	241_12M	526_M	241	526	C	M	FALSE	FALSE	97.34	90634
Alpha_01	241_12M	53_12M	241	53	C	C	FALSE	FALSE	97.13	90764
Alpha_01	241_12M	53_4M	241	53	C	C	FALSE	FALSE	97.11	90745
Alpha_01	241_12M	549_M	241	549	C	M	FALSE	FALSE	97.07	88865
Alpha_01	241_12M	566_M	241	566	C	M	FALSE	FALSE	96.74	89840
Alpha_01	241_12M	577_M	241	577	C	M	FALSE	FALSE	92.8	82305
Alpha_01	241_12M	585_M	241	585	C	M	FALSE	FALSE	97.11	93244
Alpha_01	241_12M	589_M	241	589	C	M	FALSE	FALSE	95.43	83836
Alpha_01	241_12M	624_M	241	624	C	M	FALSE	FALSE	96.63	66091
Alpha_01	241_12M	626_M	241	626	C	M	FALSE	FALSE	96.82	90229
Alpha_01	241_12M	635_12M	241	635	C	C	FALSE	FALSE	96.63	91110
Alpha_01	241_12M	70_12M	241	70	C	C	FALSE	FALSE	96.06	48840
Alpha_01	241_12M	78_M	241	78	C	M	FALSE	FALSE	96.99	89897
Alpha_01	241_12M	guerin_reference	241	NA	C	NA	NA	NA	96.93	93847
Alpha_01	241_12M	M0226C_2_months	241	M0226	C	C	FALSE	FALSE	92.18	88989
Alpha_01	241_12M	M0226C_3_months	241	M0226	C	C	FALSE	FALSE	92.18	88980
Alpha_01	241_12M	M0226M_3_months	241	M0226	C	M	FALSE	FALSE	92.38	74952
Alpha_01	241_12M	M0226M_Birth	241	M0226	C	M	FALSE	FALSE	92.24	84346
Alpha_01	241_12M	M0226M_Gest	241	M0226	C	M	FALSE	FALSE	92.2	22046
Alpha_01	241_12M	M0297M_3_months	241	M0297	C	M	FALSE	FALSE	96.85	90600
Alpha_01	241_12M	M0297M_Birth	241	M0297	C	M	FALSE	FALSE	96.91	89491
Alpha_01	241_12M	M0297M_Gest	241	M0297	C	M	FALSE	FALSE	96.87	90434
Alpha_01	241_12M	M0327M_3_months	241	M0327	C	M	FALSE	FALSE	96.62	66461
Alpha_01	241_12M	M0327M_Birth	241	M0327	C	M	FALSE	FALSE	96.36	57604
Alpha_01	241_12M	M0327M_Gest	241	M0327	C	M	FALSE	FALSE	96.31	38479
Alpha_01	241_12M	M0333M_3_months	241	M0333	C	M	FALSE	FALSE	96.9	94354
Alpha_01	241_12M	M0333M_Birth	241	M0333	C	M	FALSE	FALSE	97.18	25954
Alpha_01	241_12M	M0333M_Gest	241	M0333	C	M	FALSE	FALSE	96.83	21231
Alpha_01	241_12M	M0388M_Gest	241	M0388	C	M	FALSE	FALSE	97.09	46132
Alpha_01	241_12M	M0806M_3_months	241	M0806	C	M	FALSE	FALSE	91.5	86838
Alpha_01	241_12M	M0806M_Gest	241	M0806	C	M	FALSE	FALSE	91.99	90564
Alpha_01	241_12M	M0808C_3_months	241	M0808	C	C	FALSE	FALSE	96.65	22039
Alpha_01	241_12M	M0808M_Birth	241	M0808	C	M	FALSE	FALSE	97.16	86831
Alpha_01	241_12M	M0808M_Gest	241	M0808	C	M	FALSE	FALSE	97.16	87087
Alpha_01	241_12M	M1098C_1_month	241	M1098	C	C	FALSE	FALSE	96.31	91334
Alpha_01	241_12M	M1098C_2_months	241	M1098	C	C	FALSE	FALSE	96.31	91334
Alpha_01	241_12M	M1098C_3_months	241	M1098	C	C	FALSE	FALSE	96.31	91334
Alpha_01	241_12M	M1098M_3_months	241	M1098	C	M	FALSE	FALSE	96.28	92125
Alpha_01	241_12M	M1098M_Birth	241	M1098	C	M	FALSE	FALSE	96.31	91342
Alpha_01	241_12M	M1098M_Gest	241	M1098	C	M	FALSE	FALSE	96.32	91434
Alpha_01	256_M	263_12M	256	263	M	C	FALSE	FALSE	96.8	91409
Alpha_01	256_M	263_4M	256	263	M	C	FALSE	FALSE	96.8	91720
Alpha_01	256_M	263_M	256	263	M	M	FALSE	FALSE	97.02	91773
Alpha_01	256_M	268_12M	256	268	M	C	FALSE	FALSE	95.89	93223
Alpha_01	256_M	268_M	256	268	M	M	FALSE	FALSE	96.03	92515
Alpha_01	256_M	272_12M	256	272	M	C	FALSE	FALSE	97.08	85199
Alpha_01	256_M	272_M	256	272	M	M	FALSE	FALSE	96.31	67936
Alpha_01	256_M	274_M	256	274	M	M	FALSE	FALSE	97.22	92241
Alpha_01	256_M	275_M	256	275	M	M	FALSE	FALSE	97.05	88396
Alpha_01	256_M	326_M	256	326	M	M	FALSE	FALSE	97.08	90502
Alpha_01	256_M	332_12M	256	332	M	C	FALSE	FALSE	96.93	90820
Alpha_01	256_M	335_12M	256	335	M	C	FALSE	FALSE	97.04	76504
Alpha_01	256_M	335_M	256	335	M	M	FALSE	FALSE	96.86	90886
Alpha_01	256_M	343_12M	256	343	M	C	FALSE	FALSE	96.84	89215
Alpha_01	256_M	343_M	256	343	M	M	FALSE	FALSE	96.84	89212
Alpha_01	256_M	345_12M	256	345	M	C	FALSE	FALSE	96.66	45274
Alpha_01	256_M	345_M	256	345	M	M	FALSE	FALSE	96.78	89937
Alpha_01	256_M	383_12M	256	383	M	C	FALSE	FALSE	96.57	90496
Alpha_01	256_M	387_12M	256	387	M	C	FALSE	FALSE	96.62	91489
Alpha_01	256_M	387_4M	256	387	M	C	FALSE	FALSE	97.09	24073
Alpha_01	256_M	511_M	256	511	M	M	FALSE	FALSE	97.07	87351
Alpha_01	256_M	526_M	256	526	M	M	FALSE	FALSE	97.02	90940
Alpha_01	256_M	53_12M	256	53	M	C	FALSE	FALSE	96.97	89658
Alpha_01	256_M	53_4M	256	53	M	C	FALSE	FALSE	96.98	89634
Alpha_01	256_M	549_M	256	549	M	M	FALSE	FALSE	97.07	91470
Alpha_01	256_M	566_M	256	566	M	M	FALSE	FALSE	96.74	91712
Alpha_01	256_M	577_M	256	577	M	M	FALSE	FALSE	92.8	83124
Alpha_01	256_M	585_M	256	585	M	M	FALSE	FALSE	97.04	90598
Alpha_01	256_M	589_M	256	589	M	M	FALSE	FALSE	95.35	83048
Alpha_01	256_M	624_M	256	624	M	M	FALSE	FALSE	96.6	63809
Alpha_01	256_M	626_M	256	626	M	M	FALSE	FALSE	96.89	91879
Alpha_01	256_M	635_12M	256	635	M	C	FALSE	FALSE	96.51	92335
Alpha_01	256_M	70_12M	256	70	M	C	FALSE	FALSE	96.5	49667
Alpha_01	256_M	78_M	256	78	M	M	FALSE	FALSE	97.22	91248
Alpha_01	256_M	guerin_reference	256	NA	M	NA	NA	NA	96.85	92099
Alpha_01	256_M	M0226C_2_months	256	M0226	M	C	FALSE	FALSE	92.24	87598
Alpha_01	256_M	M0226C_3_months	256	M0226	M	C	FALSE	FALSE	92.18	87967
Alpha_01	256_M	M0226M_3_months	256	M0226	M	M	FALSE	FALSE	92.65	73530
Alpha_01	256_M	M0226M_Birth	256	M0226	M	M	FALSE	FALSE	92.3	84160
Alpha_01	256_M	M0226M_Gest	256	M0226	M	M	FALSE	FALSE	92.22	22307
Alpha_01	256_M	M0297M_3_months	256	M0297	M	M	FALSE	FALSE	96.92	89840
Alpha_01	256_M	M0297M_Birth	256	M0297	M	M	FALSE	FALSE	96.95	88907
Alpha_01	256_M	M0297M_Gest	256	M0297	M	M	FALSE	FALSE	96.92	89720
Alpha_01	256_M	M0327M_3_months	256	M0327	M	M	FALSE	FALSE	96.77	65150
Alpha_01	256_M	M0327M_Birth	256	M0327	M	M	FALSE	FALSE	96.49	56810
Alpha_01	256_M	M0327M_Gest	256	M0327	M	M	FALSE	FALSE	96.54	37900
Alpha_01	256_M	M0333M_3_months	256	M0333	M	M	FALSE	FALSE	96.74	90581
Alpha_01	256_M	M0333M_Birth	256	M0333	M	M	FALSE	FALSE	97.01	24541
Alpha_01	256_M	M0333M_Gest	256	M0333	M	M	FALSE	FALSE	96.51	19364
Alpha_01	256_M	M0388M_Gest	256	M0388	M	M	FALSE	FALSE	97.02	45435
Alpha_01	256_M	M0806M_3_months	256	M0806	M	M	FALSE	FALSE	91.54	88260
Alpha_01	256_M	M0806M_Gest	256	M0806	M	M	FALSE	FALSE	92.02	93950
Alpha_01	256_M	M0808C_3_months	256	M0808	M	C	FALSE	FALSE	96.78	22262
Alpha_01	256_M	M0808M_Birth	256	M0808	M	M	FALSE	FALSE	97.04	88244
Alpha_01	256_M	M0808M_Gest	256	M0808	M	M	FALSE	FALSE	96.99	88613
Alpha_01	256_M	M1098C_1_month	256	M1098	M	C	FALSE	FALSE	96.14	90672
Alpha_01	256_M	M1098C_2_months	256	M1098	M	C	FALSE	FALSE	96.15	90631
Alpha_01	256_M	M1098C_3_months	256	M1098	M	C	FALSE	FALSE	96.15	90631
Alpha_01	256_M	M1098M_3_months	256	M1098	M	M	FALSE	FALSE	96.2	90589
Alpha_01	256_M	M1098M_Birth	256	M1098	M	M	FALSE	FALSE	96.2	90565
Alpha_01	256_M	M1098M_Gest	256	M1098	M	M	FALSE	FALSE	96.21	90551
Alpha_01	263_12M	263_4M	263	263	C	C	TRUE	FALSE	99.96	98474
Alpha_01	263_12M	263_M	263	263	C	M	TRUE	TRUE	98.16	95892
Alpha_01	263_12M	268_12M	263	268	C	C	FALSE	FALSE	96.41	92314
Alpha_01	263_12M	268_M	263	268	C	M	FALSE	FALSE	96.54	92912
Alpha_01	263_12M	272_12M	263	272	C	C	FALSE	FALSE	97.11	85451
Alpha_01	263_12M	272_M	263	272	C	M	FALSE	FALSE	96.4	69322
Alpha_01	263_12M	274_M	263	274	C	M	FALSE	FALSE	96.97	94154
Alpha_01	263_12M	275_M	263	275	C	M	FALSE	FALSE	97.11	90999
Alpha_01	263_12M	326_M	263	326	C	M	FALSE	FALSE	97.01	90709
Alpha_01	263_12M	332_12M	263	332	C	C	FALSE	FALSE	97.1	91024
Alpha_01	263_12M	335_12M	263	335	C	C	FALSE	FALSE	97.18	78009
Alpha_01	263_12M	335_M	263	335	C	M	FALSE	FALSE	97.08	93193
Alpha_01	263_12M	343_12M	263	343	C	C	FALSE	FALSE	97.01	89019
Alpha_01	263_12M	343_M	263	343	C	M	FALSE	FALSE	97.04	88779
Alpha_01	263_12M	345_12M	263	345	C	C	FALSE	FALSE	96.5	45308
Alpha_01	263_12M	345_M	263	345	C	M	FALSE	FALSE	96.75	88625
Alpha_01	263_12M	383_12M	263	383	C	C	FALSE	FALSE	97.01	95555
Alpha_01	263_12M	387_12M	263	387	C	C	FALSE	FALSE	96.74	96086
Alpha_01	263_12M	387_4M	263	387	C	C	FALSE	FALSE	97.3	24644
Alpha_01	263_12M	511_M	263	511	C	M	FALSE	FALSE	96.92	89633
Alpha_01	263_12M	526_M	263	526	C	M	FALSE	FALSE	97.08	91837
Alpha_01	263_12M	53_12M	263	53	C	C	FALSE	FALSE	97.07	93397
Alpha_01	263_12M	53_4M	263	53	C	C	FALSE	FALSE	97.08	93352
Alpha_01	263_12M	549_M	263	549	C	M	FALSE	FALSE	97.21	92678
Alpha_01	263_12M	566_M	263	566	C	M	FALSE	FALSE	96.86	91719
Alpha_01	263_12M	577_M	263	577	C	M	FALSE	FALSE	92.58	83611
Alpha_01	263_12M	585_M	263	585	C	M	FALSE	FALSE	97.16	91554
Alpha_01	263_12M	589_M	263	589	C	M	FALSE	FALSE	95.65	85056
Alpha_01	263_12M	624_M	263	624	C	M	FALSE	FALSE	96.66	66523
Alpha_01	263_12M	626_M	263	626	C	M	FALSE	FALSE	96.81	94972
Alpha_01	263_12M	635_12M	263	635	C	C	FALSE	FALSE	96.9	95146
Alpha_01	263_12M	70_12M	263	70	C	C	FALSE	FALSE	96.1	49574
Alpha_01	263_12M	78_M	263	78	C	M	FALSE	FALSE	96.92	90629
Alpha_01	263_12M	guerin_reference	263	NA	C	NA	NA	NA	97.18	93134
Alpha_01	263_12M	M0226C_2_months	263	M0226	C	C	FALSE	FALSE	92.1	92277
Alpha_01	263_12M	M0226C_3_months	263	M0226	C	C	FALSE	FALSE	92.1	92277
Alpha_01	263_12M	M0226M_3_months	263	M0226	C	M	FALSE	FALSE	92.54	75206
Alpha_01	263_12M	M0226M_Birth	263	M0226	C	M	FALSE	FALSE	92.26	87035
Alpha_01	263_12M	M0226M_Gest	263	M0226	C	M	FALSE	FALSE	92.21	22433
Alpha_01	263_12M	M0297M_3_months	263	M0297	C	M	FALSE	FALSE	96.79	89733
Alpha_01	263_12M	M0297M_Birth	263	M0297	C	M	FALSE	FALSE	96.81	88929
Alpha_01	263_12M	M0297M_Gest	263	M0297	C	M	FALSE	FALSE	96.79	89610
Alpha_01	263_12M	M0327M_3_months	263	M0327	C	M	FALSE	FALSE	96.78	66895
Alpha_01	263_12M	M0327M_Birth	263	M0327	C	M	FALSE	FALSE	96.56	58834
Alpha_01	263_12M	M0327M_Gest	263	M0327	C	M	FALSE	FALSE	96.77	39023
Alpha_01	263_12M	M0333M_3_months	263	M0333	C	M	FALSE	FALSE	96.46	94781
Alpha_01	263_12M	M0333M_Birth	263	M0333	C	M	FALSE	FALSE	96.78	24957
Alpha_01	263_12M	M0333M_Gest	263	M0333	C	M	FALSE	FALSE	96.48	20664
Alpha_01	263_12M	M0388M_Gest	263	M0388	C	M	FALSE	FALSE	97.15	47038
Alpha_01	263_12M	M0806M_3_months	263	M0806	C	M	FALSE	FALSE	91.17	86839
Alpha_01	263_12M	M0806M_Gest	263	M0806	C	M	FALSE	FALSE	91.76	91770
Alpha_01	263_12M	M0808C_3_months	263	M0808	C	C	FALSE	FALSE	96.5	22364
Alpha_01	263_12M	M0808M_Birth	263	M0808	C	M	FALSE	FALSE	96.93	89762
Alpha_01	263_12M	M0808M_Gest	263	M0808	C	M	FALSE	FALSE	96.95	90019
Alpha_01	263_12M	M1098C_1_month	263	M1098	C	C	FALSE	FALSE	96.28	91076
Alpha_01	263_12M	M1098C_2_months	263	M1098	C	C	FALSE	FALSE	96.28	91076
Alpha_01	263_12M	M1098C_3_months	263	M1098	C	C	FALSE	FALSE	96.28	91076
Alpha_01	263_12M	M1098M_3_months	263	M1098	C	M	FALSE	FALSE	96.29	91079
Alpha_01	263_12M	M1098M_Birth	263	M1098	C	M	FALSE	FALSE	96.29	91079
Alpha_01	263_12M	M1098M_Gest	263	M1098	C	M	FALSE	FALSE	96.3	91134
Alpha_01	263_4M	263_M	263	263	C	M	TRUE	TRUE	98.14	96513
Alpha_01	263_4M	268_12M	263	268	C	C	FALSE	FALSE	96.41	93119
Alpha_01	263_4M	268_M	263	268	C	M	FALSE	FALSE	96.54	93557
Alpha_01	263_4M	272_12M	263	272	C	C	FALSE	FALSE	97.11	85598
Alpha_01	263_4M	272_M	263	272	C	M	FALSE	FALSE	96.41	69738
Alpha_01	263_4M	274_M	263	274	C	M	FALSE	FALSE	96.95	94615
Alpha_01	263_4M	275_M	263	275	C	M	FALSE	FALSE	97.11	91410
Alpha_01	263_4M	326_M	263	326	C	M	FALSE	FALSE	97.01	90974
Alpha_01	263_4M	332_12M	263	332	C	C	FALSE	FALSE	97.08	91322
Alpha_01	263_4M	335_12M	263	335	C	C	FALSE	FALSE	97.2	77985
Alpha_01	263_4M	335_M	263	335	C	M	FALSE	FALSE	97.08	93569
Alpha_01	263_4M	343_12M	263	343	C	C	FALSE	FALSE	97.03	89418
Alpha_01	263_4M	343_M	263	343	C	M	FALSE	FALSE	97.05	89183
Alpha_01	263_4M	345_12M	263	345	C	C	FALSE	FALSE	96.49	45311
Alpha_01	263_4M	345_M	263	345	C	M	FALSE	FALSE	96.74	89248
Alpha_01	263_4M	383_12M	263	383	C	C	FALSE	FALSE	96.99	96114
Alpha_01	263_4M	387_12M	263	387	C	C	FALSE	FALSE	96.75	96786
Alpha_01	263_4M	387_4M	263	387	C	C	FALSE	FALSE	97.3	24644
Alpha_01	263_4M	511_M	263	511	C	M	FALSE	FALSE	96.91	90252
Alpha_01	263_4M	526_M	263	526	C	M	FALSE	FALSE	97.05	92339
Alpha_01	263_4M	53_12M	263	53	C	C	FALSE	FALSE	97.06	93857
Alpha_01	263_4M	53_4M	263	53	C	C	FALSE	FALSE	97.07	93812
Alpha_01	263_4M	549_M	263	549	C	M	FALSE	FALSE	97.21	93158
Alpha_01	263_4M	566_M	263	566	C	M	FALSE	FALSE	96.86	92341
Alpha_01	263_4M	577_M	263	577	C	M	FALSE	FALSE	92.58	83723
Alpha_01	263_4M	585_M	263	585	C	M	FALSE	FALSE	97.16	92042
Alpha_01	263_4M	589_M	263	589	C	M	FALSE	FALSE	95.64	85440
Alpha_01	263_4M	624_M	263	624	C	M	FALSE	FALSE	96.67	66779
Alpha_01	263_4M	626_M	263	626	C	M	FALSE	FALSE	96.77	95773
Alpha_01	263_4M	635_12M	263	635	C	C	FALSE	FALSE	96.89	95567
Alpha_01	263_4M	70_12M	263	70	C	C	FALSE	FALSE	96.09	49574
Alpha_01	263_4M	78_M	263	78	C	M	FALSE	FALSE	96.92	91194
Alpha_01	263_4M	guerin_reference	263	NA	C	NA	NA	NA	97.18	93764
Alpha_01	263_4M	M0226C_2_months	263	M0226	C	C	FALSE	FALSE	92.1	92752
Alpha_01	263_4M	M0226C_3_months	263	M0226	C	C	FALSE	FALSE	92.1	92752
Alpha_01	263_4M	M0226M_3_months	263	M0226	C	M	FALSE	FALSE	92.54	75798
Alpha_01	263_4M	M0226M_Birth	263	M0226	C	M	FALSE	FALSE	92.25	87373
Alpha_01	263_4M	M0226M_Gest	263	M0226	C	M	FALSE	FALSE	92.21	22433
Alpha_01	263_4M	M0297M_3_months	263	M0297	C	M	FALSE	FALSE	96.79	90122
Alpha_01	263_4M	M0297M_Birth	263	M0297	C	M	FALSE	FALSE	96.8	89288
Alpha_01	263_4M	M0297M_Gest	263	M0297	C	M	FALSE	FALSE	96.79	90012
Alpha_01	263_4M	M0327M_3_months	263	M0327	C	M	FALSE	FALSE	96.77	67204
Alpha_01	263_4M	M0327M_Birth	263	M0327	C	M	FALSE	FALSE	96.55	58859
Alpha_01	263_4M	M0327M_Gest	263	M0327	C	M	FALSE	FALSE	96.68	39354
Alpha_01	263_4M	M0333M_3_months	263	M0333	C	M	FALSE	FALSE	96.46	95148
Alpha_01	263_4M	M0333M_Birth	263	M0333	C	M	FALSE	FALSE	96.78	24957
Alpha_01	263_4M	M0333M_Gest	263	M0333	C	M	FALSE	FALSE	96.47	20664
Alpha_01	263_4M	M0388M_Gest	263	M0388	C	M	FALSE	FALSE	97.13	47286
Alpha_01	263_4M	M0806M_3_months	263	M0806	C	M	FALSE	FALSE	91.19	87408
Alpha_01	263_4M	M0806M_Gest	263	M0806	C	M	FALSE	FALSE	91.87	92459
Alpha_01	263_4M	M0808C_3_months	263	M0808	C	C	FALSE	FALSE	96.86	22293
Alpha_01	263_4M	M0808M_Birth	263	M0808	C	M	FALSE	FALSE	96.93	90392
Alpha_01	263_4M	M0808M_Gest	263	M0808	C	M	FALSE	FALSE	96.94	90655
Alpha_01	263_4M	M1098C_1_month	263	M1098	C	C	FALSE	FALSE	96.26	91685
Alpha_01	263_4M	M1098C_2_months	263	M1098	C	C	FALSE	FALSE	96.26	91685
Alpha_01	263_4M	M1098C_3_months	263	M1098	C	C	FALSE	FALSE	96.26	91685
Alpha_01	263_4M	M1098M_3_months	263	M1098	C	M	FALSE	FALSE	96.27	91688
Alpha_01	263_4M	M1098M_Birth	263	M1098	C	M	FALSE	FALSE	96.26	91688
Alpha_01	263_4M	M1098M_Gest	263	M1098	C	M	FALSE	FALSE	96.28	91743
Alpha_01	263_M	268_12M	263	268	M	C	FALSE	FALSE	96.31	92562
Alpha_01	263_M	268_M	263	268	M	M	FALSE	FALSE	96.4	93017
Alpha_01	263_M	272_12M	263	272	M	C	FALSE	FALSE	97.14	85518
Alpha_01	263_M	272_M	263	272	M	M	FALSE	FALSE	96.67	68383
Alpha_01	263_M	274_M	263	274	M	M	FALSE	FALSE	97.06	92694
Alpha_01	263_M	275_M	263	275	M	M	FALSE	FALSE	97.04	91506
Alpha_01	263_M	326_M	263	326	M	M	FALSE	FALSE	97.15	91849
Alpha_01	263_M	332_12M	263	332	M	C	FALSE	FALSE	96.95	91477
Alpha_01	263_M	335_12M	263	335	M	C	FALSE	FALSE	97.4	77385
Alpha_01	263_M	335_M	263	335	M	M	FALSE	FALSE	97.36	92950
Alpha_01	263_M	343_12M	263	343	M	C	FALSE	FALSE	96.98	89312
Alpha_01	263_M	343_M	263	343	M	M	FALSE	FALSE	96.99	89015
Alpha_01	263_M	345_12M	263	345	M	C	FALSE	FALSE	96.71	45239
Alpha_01	263_M	345_M	263	345	M	M	FALSE	FALSE	97	88687
Alpha_01	263_M	383_12M	263	383	M	C	FALSE	FALSE	96.73	94832
Alpha_01	263_M	387_12M	263	387	M	C	FALSE	FALSE	96.9	94847
Alpha_01	263_M	387_4M	263	387	M	C	FALSE	FALSE	97.08	24863
Alpha_01	263_M	511_M	263	511	M	M	FALSE	FALSE	97.08	90369
Alpha_01	263_M	526_M	263	526	M	M	FALSE	FALSE	97.24	92008
Alpha_01	263_M	53_12M	263	53	M	C	FALSE	FALSE	97.01	93071
Alpha_01	263_M	53_4M	263	53	M	C	FALSE	FALSE	97.02	93058
Alpha_01	263_M	549_M	263	549	M	M	FALSE	FALSE	97.16	92680
Alpha_01	263_M	566_M	263	566	M	M	FALSE	FALSE	96.87	92169
Alpha_01	263_M	577_M	263	577	M	M	FALSE	FALSE	92.86	84281
Alpha_01	263_M	585_M	263	585	M	M	FALSE	FALSE	97.13	92069
Alpha_01	263_M	589_M	263	589	M	M	FALSE	FALSE	95.61	84682
Alpha_01	263_M	624_M	263	624	M	M	FALSE	FALSE	96.87	66944
Alpha_01	263_M	626_M	263	626	M	M	FALSE	FALSE	96.89	93763
Alpha_01	263_M	635_12M	263	635	M	C	FALSE	FALSE	96.95	93746
Alpha_01	263_M	70_12M	263	70	M	C	FALSE	FALSE	96.02	50941
Alpha_01	263_M	78_M	263	78	M	M	FALSE	FALSE	97.17	90529
Alpha_01	263_M	guerin_reference	263	NA	M	NA	NA	NA	97.16	94308
Alpha_01	263_M	M0226C_2_months	263	M0226	M	C	FALSE	FALSE	92.06	91247
Alpha_01	263_M	M0226C_3_months	263	M0226	M	C	FALSE	FALSE	92.07	91247
Alpha_01	263_M	M0226M_3_months	263	M0226	M	M	FALSE	FALSE	92.57	75328
Alpha_01	263_M	M0226M_Birth	263	M0226	M	M	FALSE	FALSE	92.24	86293
Alpha_01	263_M	M0226M_Gest	263	M0226	M	M	FALSE	FALSE	92.26	22428
Alpha_01	263_M	M0297M_3_months	263	M0297	M	M	FALSE	FALSE	96.83	89983
Alpha_01	263_M	M0297M_Birth	263	M0297	M	M	FALSE	FALSE	96.86	89079
Alpha_01	263_M	M0297M_Gest	263	M0297	M	M	FALSE	FALSE	96.83	89860
Alpha_01	263_M	M0327M_3_months	263	M0327	M	M	FALSE	FALSE	96.86	66968
Alpha_01	263_M	M0327M_Birth	263	M0327	M	M	FALSE	FALSE	96.54	58824
Alpha_01	263_M	M0327M_Gest	263	M0327	M	M	FALSE	FALSE	96.76	39401
Alpha_01	263_M	M0333M_3_months	263	M0333	M	M	FALSE	FALSE	96.72	93679
Alpha_01	263_M	M0333M_Birth	263	M0333	M	M	FALSE	FALSE	96.92	25021
Alpha_01	263_M	M0333M_Gest	263	M0333	M	M	FALSE	FALSE	96.8	20664
Alpha_01	263_M	M0388M_Gest	263	M0388	M	M	FALSE	FALSE	97.31	47105
Alpha_01	263_M	M0806M_3_months	263	M0806	M	M	FALSE	FALSE	91.43	85017
Alpha_01	263_M	M0806M_Gest	263	M0806	M	M	FALSE	FALSE	92.05	91802
Alpha_01	263_M	M0808C_3_months	263	M0808	M	C	FALSE	FALSE	96.7	22351
Alpha_01	263_M	M0808M_Birth	263	M0808	M	M	FALSE	FALSE	97.2	88656
Alpha_01	263_M	M0808M_Gest	263	M0808	M	M	FALSE	FALSE	97.22	88859
Alpha_01	263_M	M1098C_1_month	263	M1098	M	C	FALSE	FALSE	96.54	90481
Alpha_01	263_M	M1098C_2_months	263	M1098	M	C	FALSE	FALSE	96.54	90481
Alpha_01	263_M	M1098C_3_months	263	M1098	M	C	FALSE	FALSE	96.54	90481
Alpha_01	263_M	M1098M_3_months	263	M1098	M	M	FALSE	FALSE	96.57	90462
Alpha_01	263_M	M1098M_Birth	263	M1098	M	M	FALSE	FALSE	96.58	90427
Alpha_01	263_M	M1098M_Gest	263	M1098	M	M	FALSE	FALSE	96.59	90500
Alpha_01	268_12M	268_M	268	268	C	M	TRUE	TRUE	99.21	96055
Alpha_01	268_12M	272_12M	268	272	C	C	FALSE	FALSE	96.06	86395
Alpha_01	268_12M	272_M	268	272	C	M	FALSE	FALSE	95.4	66863
Alpha_01	268_12M	274_M	268	274	C	M	FALSE	FALSE	96	92822
Alpha_01	268_12M	275_M	268	275	C	M	FALSE	FALSE	95.97	89988
Alpha_01	268_12M	326_M	268	326	C	M	FALSE	FALSE	96.06	91024
Alpha_01	268_12M	332_12M	268	332	C	C	FALSE	FALSE	96.07	92392
Alpha_01	268_12M	335_12M	268	335	C	C	FALSE	FALSE	96.19	75145
Alpha_01	268_12M	335_M	268	335	C	M	FALSE	FALSE	96.06	92055
Alpha_01	268_12M	343_12M	268	343	C	C	FALSE	FALSE	96.01	90810
Alpha_01	268_12M	343_M	268	343	C	M	FALSE	FALSE	96	90838
Alpha_01	268_12M	345_12M	268	345	C	C	FALSE	FALSE	95.65	46521
Alpha_01	268_12M	345_M	268	345	C	M	FALSE	FALSE	95.88	91855
Alpha_01	268_12M	383_12M	268	383	C	C	FALSE	FALSE	96.32	92170
Alpha_01	268_12M	387_12M	268	387	C	C	FALSE	FALSE	96.62	93170
Alpha_01	268_12M	387_4M	268	387	C	C	FALSE	FALSE	96.48	24601
Alpha_01	268_12M	511_M	268	511	C	M	FALSE	FALSE	95.95	88289
Alpha_01	268_12M	526_M	268	526	C	M	FALSE	FALSE	95.99	90993
Alpha_01	268_12M	53_12M	268	53	C	C	FALSE	FALSE	95.84	91768
Alpha_01	268_12M	53_4M	268	53	C	C	FALSE	FALSE	95.85	91749
Alpha_01	268_12M	549_M	268	549	C	M	FALSE	FALSE	96.25	93879
Alpha_01	268_12M	566_M	268	566	C	M	FALSE	FALSE	95.98	92862
Alpha_01	268_12M	577_M	268	577	C	M	FALSE	FALSE	92.4	82655
Alpha_01	268_12M	585_M	268	585	C	M	FALSE	FALSE	96.08	91378
Alpha_01	268_12M	589_M	268	589	C	M	FALSE	FALSE	94.81	83700
Alpha_01	268_12M	624_M	268	624	C	M	FALSE	FALSE	96	65022
Alpha_01	268_12M	626_M	268	626	C	M	FALSE	FALSE	95.92	92912
Alpha_01	268_12M	635_12M	268	635	C	C	FALSE	FALSE	95.96	94351
Alpha_01	268_12M	70_12M	268	70	C	C	FALSE	FALSE	95.34	49869
Alpha_01	268_12M	78_M	268	78	C	M	FALSE	FALSE	95.96	92455
Alpha_01	268_12M	guerin_reference	268	NA	C	NA	NA	NA	96.13	91487
Alpha_01	268_12M	M0226C_2_months	268	M0226	C	C	FALSE	FALSE	91.72	86717
Alpha_01	268_12M	M0226C_3_months	268	M0226	C	C	FALSE	FALSE	91.72	86662
Alpha_01	268_12M	M0226M_3_months	268	M0226	C	M	FALSE	FALSE	92.07	72663
Alpha_01	268_12M	M0226M_Birth	268	M0226	C	M	FALSE	FALSE	91.79	82818
Alpha_01	268_12M	M0226M_Gest	268	M0226	C	M	FALSE	FALSE	92.11	21420
Alpha_01	268_12M	M0297M_3_months	268	M0297	C	M	FALSE	FALSE	95.92	90990
Alpha_01	268_12M	M0297M_Birth	268	M0297	C	M	FALSE	FALSE	95.95	90124
Alpha_01	268_12M	M0297M_Gest	268	M0297	C	M	FALSE	FALSE	95.93	90883
Alpha_01	268_12M	M0327M_3_months	268	M0327	C	M	FALSE	FALSE	96.89	67601
Alpha_01	268_12M	M0327M_Birth	268	M0327	C	M	FALSE	FALSE	96.8	58633
Alpha_01	268_12M	M0327M_Gest	268	M0327	C	M	FALSE	FALSE	96.74	40330
Alpha_01	268_12M	M0333M_3_months	268	M0333	C	M	FALSE	FALSE	95.64	91411
Alpha_01	268_12M	M0333M_Birth	268	M0333	C	M	FALSE	FALSE	95.89	25064
Alpha_01	268_12M	M0333M_Gest	268	M0333	C	M	FALSE	FALSE	96.19	18605
Alpha_01	268_12M	M0388M_Gest	268	M0388	C	M	FALSE	FALSE	95.98	46600
Alpha_01	268_12M	M0806M_3_months	268	M0806	C	M	FALSE	FALSE	91.21	86776
Alpha_01	268_12M	M0806M_Gest	268	M0806	C	M	FALSE	FALSE	91.79	96565
Alpha_01	268_12M	M0808C_3_months	268	M0808	C	C	FALSE	FALSE	95.78	22117
Alpha_01	268_12M	M0808M_Birth	268	M0808	C	M	FALSE	FALSE	96.12	86921
Alpha_01	268_12M	M0808M_Gest	268	M0808	C	M	FALSE	FALSE	96.14	87195
Alpha_01	268_12M	M1098C_1_month	268	M1098	C	C	FALSE	FALSE	96.26	91869
Alpha_01	268_12M	M1098C_2_months	268	M1098	C	C	FALSE	FALSE	96.26	91869
Alpha_01	268_12M	M1098C_3_months	268	M1098	C	C	FALSE	FALSE	96.26	91869
Alpha_01	268_12M	M1098M_3_months	268	M1098	C	M	FALSE	FALSE	96.28	91900
Alpha_01	268_12M	M1098M_Birth	268	M1098	C	M	FALSE	FALSE	96.27	91900
Alpha_01	268_12M	M1098M_Gest	268	M1098	C	M	FALSE	FALSE	96.34	91851
Alpha_01	268_M	272_12M	268	272	M	C	FALSE	FALSE	96.16	85473
Alpha_01	268_M	272_M	268	272	M	M	FALSE	FALSE	95.59	68338
Alpha_01	268_M	274_M	268	274	M	M	FALSE	FALSE	96.11	93631
Alpha_01	268_M	275_M	268	275	M	M	FALSE	FALSE	96.18	92726
Alpha_01	268_M	326_M	268	326	M	M	FALSE	FALSE	96.18	89884
Alpha_01	268_M	332_12M	268	332	M	C	FALSE	FALSE	96.23	93130
Alpha_01	268_M	335_12M	268	335	M	C	FALSE	FALSE	96.34	76024
Alpha_01	268_M	335_M	268	335	M	M	FALSE	FALSE	96.18	91482
Alpha_01	268_M	343_12M	268	343	M	C	FALSE	FALSE	96.09	92046
Alpha_01	268_M	343_M	268	343	M	M	FALSE	FALSE	96.09	92112
Alpha_01	268_M	345_12M	268	345	M	C	FALSE	FALSE	95.85	45679
Alpha_01	268_M	345_M	268	345	M	M	FALSE	FALSE	96.02	91111
Alpha_01	268_M	383_12M	268	383	M	C	FALSE	FALSE	96.39	93733
Alpha_01	268_M	387_12M	268	387	M	C	FALSE	FALSE	96.62	94230
Alpha_01	268_M	387_4M	268	387	M	C	FALSE	FALSE	96.61	24803
Alpha_01	268_M	511_M	268	511	M	M	FALSE	FALSE	96.06	88839
Alpha_01	268_M	526_M	268	526	M	M	FALSE	FALSE	96.16	91437
Alpha_01	268_M	53_12M	268	53	M	C	FALSE	FALSE	95.94	91403
Alpha_01	268_M	53_4M	268	53	M	C	FALSE	FALSE	95.95	91384
Alpha_01	268_M	549_M	268	549	M	M	FALSE	FALSE	96.34	94045
Alpha_01	268_M	566_M	268	566	M	M	FALSE	FALSE	96.04	92173
Alpha_01	268_M	577_M	268	577	M	M	FALSE	FALSE	92.56	86891
Alpha_01	268_M	585_M	268	585	M	M	FALSE	FALSE	96.33	96554
Alpha_01	268_M	589_M	268	589	M	M	FALSE	FALSE	94.84	84994
Alpha_01	268_M	624_M	268	624	M	M	FALSE	FALSE	96.14	65400
Alpha_01	268_M	626_M	268	626	M	M	FALSE	FALSE	96.17	94706
Alpha_01	268_M	635_12M	268	635	M	C	FALSE	FALSE	96.17	94333
Alpha_01	268_M	70_12M	268	70	M	C	FALSE	FALSE	95.59	49806
Alpha_01	268_M	78_M	268	78	M	M	FALSE	FALSE	96.04	91316
Alpha_01	268_M	guerin_reference	268	NA	M	NA	NA	NA	96.26	92395
Alpha_01	268_M	M0226C_2_months	268	M0226	M	C	FALSE	FALSE	91.83	89230
Alpha_01	268_M	M0226C_3_months	268	M0226	M	C	FALSE	FALSE	91.83	89230
Alpha_01	268_M	M0226M_3_months	268	M0226	M	M	FALSE	FALSE	92.18	74874
Alpha_01	268_M	M0226M_Birth	268	M0226	M	M	FALSE	FALSE	91.84	85754
Alpha_01	268_M	M0226M_Gest	268	M0226	M	M	FALSE	FALSE	92.06	22053
Alpha_01	268_M	M0297M_3_months	268	M0297	M	M	FALSE	FALSE	96.09	89815
Alpha_01	268_M	M0297M_Birth	268	M0297	M	M	FALSE	FALSE	96.08	89586
Alpha_01	268_M	M0297M_Gest	268	M0297	M	M	FALSE	FALSE	96.1	89706
Alpha_01	268_M	M0327M_3_months	268	M0327	M	M	FALSE	FALSE	96.98	67626
Alpha_01	268_M	M0327M_Birth	268	M0327	M	M	FALSE	FALSE	96.91	58800
Alpha_01	268_M	M0327M_Gest	268	M0327	M	M	FALSE	FALSE	96.92	39423
Alpha_01	268_M	M0333M_3_months	268	M0333	M	M	FALSE	FALSE	95.98	91742
Alpha_01	268_M	M0333M_Birth	268	M0333	M	M	FALSE	FALSE	96.47	24557
Alpha_01	268_M	M0333M_Gest	268	M0333	M	M	FALSE	FALSE	96.48	20249
Alpha_01	268_M	M0388M_Gest	268	M0388	M	M	FALSE	FALSE	96.18	46632
Alpha_01	268_M	M0806M_3_months	268	M0806	M	M	FALSE	FALSE	91.31	86910
Alpha_01	268_M	M0806M_Gest	268	M0806	M	M	FALSE	FALSE	91.92	94974
Alpha_01	268_M	M0808C_3_months	268	M0808	M	C	FALSE	FALSE	95.91	22072
Alpha_01	268_M	M0808M_Birth	268	M0808	M	M	FALSE	FALSE	96.21	87673
Alpha_01	268_M	M0808M_Gest	268	M0808	M	M	FALSE	FALSE	96.24	87883
Alpha_01	268_M	M1098C_1_month	268	M1098	M	C	FALSE	FALSE	96.23	91387
Alpha_01	268_M	M1098C_2_months	268	M1098	M	C	FALSE	FALSE	96.23	91387
Alpha_01	268_M	M1098C_3_months	268	M1098	M	C	FALSE	FALSE	96.23	91387
Alpha_01	268_M	M1098M_3_months	268	M1098	M	M	FALSE	FALSE	96.25	91418
Alpha_01	268_M	M1098M_Birth	268	M1098	M	M	FALSE	FALSE	96.24	91418
Alpha_01	268_M	M1098M_Gest	268	M1098	M	M	FALSE	FALSE	96.32	91369
Alpha_01	272_12M	272_M	272	272	C	M	TRUE	TRUE	96.67	66535
Alpha_01	272_12M	274_M	272	274	C	M	FALSE	FALSE	97.26	85932
Alpha_01	272_12M	275_M	272	275	C	M	FALSE	FALSE	97.19	83479
Alpha_01	272_12M	326_M	272	326	C	M	FALSE	FALSE	97.37	85156
Alpha_01	272_12M	332_12M	272	332	C	C	FALSE	FALSE	97.19	84632
Alpha_01	272_12M	335_12M	272	335	C	C	FALSE	FALSE	97.31	73232
Alpha_01	272_12M	335_M	272	335	C	M	FALSE	FALSE	97.06	84908
Alpha_01	272_12M	343_12M	272	343	C	C	FALSE	FALSE	97.06	84586
Alpha_01	272_12M	343_M	272	343	C	M	FALSE	FALSE	97.08	84233
Alpha_01	272_12M	345_12M	272	345	C	C	FALSE	FALSE	96.72	44138
Alpha_01	272_12M	345_M	272	345	C	M	FALSE	FALSE	96.87	83867
Alpha_01	272_12M	383_12M	272	383	C	C	FALSE	FALSE	96.81	84968
Alpha_01	272_12M	387_12M	272	387	C	C	FALSE	FALSE	96.78	84926
Alpha_01	272_12M	387_4M	272	387	C	C	FALSE	FALSE	97.25	24120
Alpha_01	272_12M	511_M	272	511	C	M	FALSE	FALSE	97.2	83876
Alpha_01	272_12M	526_M	272	526	C	M	FALSE	FALSE	97.25	86022
Alpha_01	272_12M	53_12M	272	53	C	C	FALSE	FALSE	97.25	84606
Alpha_01	272_12M	53_4M	272	53	C	C	FALSE	FALSE	97.26	84587
Alpha_01	272_12M	549_M	272	549	C	M	FALSE	FALSE	97.21	86055
Alpha_01	272_12M	566_M	272	566	C	M	FALSE	FALSE	97.27	85233
Alpha_01	272_12M	577_M	272	577	C	M	FALSE	FALSE	93.01	78503
Alpha_01	272_12M	585_M	272	585	C	M	FALSE	FALSE	97.34	85835
Alpha_01	272_12M	589_M	272	589	C	M	FALSE	FALSE	95.7	77480
Alpha_01	272_12M	624_M	272	624	C	M	FALSE	FALSE	96.82	61658
Alpha_01	272_12M	626_M	272	626	C	M	FALSE	FALSE	96.95	84520
Alpha_01	272_12M	635_12M	272	635	C	C	FALSE	FALSE	96.98	85115
Alpha_01	272_12M	70_12M	272	70	C	C	FALSE	FALSE	96.35	48045
Alpha_01	272_12M	78_M	272	78	C	M	FALSE	FALSE	97.19	85550
Alpha_01	272_12M	guerin_reference	272	NA	C	NA	NA	NA	97.11	84954
Alpha_01	272_12M	M0226C_2_months	272	M0226	C	C	FALSE	FALSE	92.18	81504
Alpha_01	272_12M	M0226C_3_months	272	M0226	C	C	FALSE	FALSE	92.18	81451
Alpha_01	272_12M	M0226M_3_months	272	M0226	C	M	FALSE	FALSE	92.48	70038
Alpha_01	272_12M	M0226M_Birth	272	M0226	C	M	FALSE	FALSE	92.27	78355
Alpha_01	272_12M	M0226M_Gest	272	M0226	C	M	FALSE	FALSE	92.32	21860
Alpha_01	272_12M	M0297M_3_months	272	M0297	C	M	FALSE	FALSE	97.24	84945
Alpha_01	272_12M	M0297M_Birth	272	M0297	C	M	FALSE	FALSE	97.25	84678
Alpha_01	272_12M	M0297M_Gest	272	M0297	C	M	FALSE	FALSE	97.24	84945
Alpha_01	272_12M	M0327M_3_months	272	M0327	C	M	FALSE	FALSE	96.86	64568
Alpha_01	272_12M	M0327M_Birth	272	M0327	C	M	FALSE	FALSE	96.72	54787
Alpha_01	272_12M	M0327M_Gest	272	M0327	C	M	FALSE	FALSE	96.79	37963
Alpha_01	272_12M	M0333M_3_months	272	M0333	C	M	FALSE	FALSE	96.96	85512
Alpha_01	272_12M	M0333M_Birth	272	M0333	C	M	FALSE	FALSE	97.01	24101
Alpha_01	272_12M	M0333M_Gest	272	M0333	C	M	FALSE	FALSE	97.57	18853
Alpha_01	272_12M	M0388M_Gest	272	M0388	C	M	FALSE	FALSE	97.1	46049
Alpha_01	272_12M	M0806M_3_months	272	M0806	C	M	FALSE	FALSE	91.41	78725
Alpha_01	272_12M	M0806M_Gest	272	M0806	C	M	FALSE	FALSE	92.32	85370
Alpha_01	272_12M	M0808C_3_months	272	M0808	C	C	FALSE	FALSE	97.17	21625
Alpha_01	272_12M	M0808M_Birth	272	M0808	C	M	FALSE	FALSE	97.19	81821
Alpha_01	272_12M	M0808M_Gest	272	M0808	C	M	FALSE	FALSE	97.2	82080
Alpha_01	272_12M	M1098C_1_month	272	M1098	C	C	FALSE	FALSE	96.51	84253
Alpha_01	272_12M	M1098C_2_months	272	M1098	C	C	FALSE	FALSE	96.51	84253
Alpha_01	272_12M	M1098C_3_months	272	M1098	C	C	FALSE	FALSE	96.51	84253
Alpha_01	272_12M	M1098M_3_months	272	M1098	C	M	FALSE	FALSE	96.56	84210
Alpha_01	272_12M	M1098M_Birth	272	M1098	C	M	FALSE	FALSE	96.55	84210
Alpha_01	272_12M	M1098M_Gest	272	M1098	C	M	FALSE	FALSE	96.58	84239
Alpha_01	272_M	274_M	272	274	M	M	FALSE	FALSE	96.46	68882
Alpha_01	272_M	275_M	272	275	M	M	FALSE	FALSE	96.71	68344
Alpha_01	272_M	326_M	272	326	M	M	FALSE	FALSE	96.64	67186
Alpha_01	272_M	332_12M	272	332	M	C	FALSE	FALSE	96.66	67296
Alpha_01	272_M	335_12M	272	335	M	C	FALSE	FALSE	96.75	62024
Alpha_01	272_M	335_M	272	335	M	M	FALSE	FALSE	96.46	68483
Alpha_01	272_M	343_12M	272	343	M	C	FALSE	FALSE	96.67	67580
Alpha_01	272_M	343_M	272	343	M	M	FALSE	FALSE	96.61	66825
Alpha_01	272_M	345_12M	272	345	M	C	FALSE	FALSE	96.42	37354
Alpha_01	272_M	345_M	272	345	M	M	FALSE	FALSE	96.32	66522
Alpha_01	272_M	383_12M	272	383	M	C	FALSE	FALSE	96.11	69639
Alpha_01	272_M	387_12M	272	387	M	C	FALSE	FALSE	96.11	68435
Alpha_01	272_M	387_4M	272	387	M	C	FALSE	FALSE	96.43	20356
Alpha_01	272_M	511_M	272	511	M	M	FALSE	FALSE	96.46	66925
Alpha_01	272_M	526_M	272	526	M	M	FALSE	FALSE	96.62	67234
Alpha_01	272_M	53_12M	272	53	M	C	FALSE	FALSE	96.71	67902
Alpha_01	272_M	53_4M	272	53	M	C	FALSE	FALSE	96.67	67926
Alpha_01	272_M	549_M	272	549	M	M	FALSE	FALSE	96.53	67602
Alpha_01	272_M	566_M	272	566	M	M	FALSE	FALSE	96.75	68656
Alpha_01	272_M	577_M	272	577	M	M	FALSE	FALSE	93.61	66504
Alpha_01	272_M	585_M	272	585	M	M	FALSE	FALSE	96.67	68643
Alpha_01	272_M	589_M	272	589	M	M	FALSE	FALSE	96.09	64161
Alpha_01	272_M	624_M	272	624	M	M	FALSE	FALSE	96.48	52693
Alpha_01	272_M	626_M	272	626	M	M	FALSE	FALSE	96.24	68121
Alpha_01	272_M	635_12M	272	635	M	C	FALSE	FALSE	96.52	68546
Alpha_01	272_M	70_12M	272	70	M	C	FALSE	FALSE	95.8	43343
Alpha_01	272_M	78_M	272	78	M	M	FALSE	FALSE	96.51	67869
Alpha_01	272_M	guerin_reference	272	NA	M	NA	NA	NA	96.72	69207
Alpha_01	272_M	M0226C_2_months	272	M0226	M	C	FALSE	FALSE	93.35	68669
Alpha_01	272_M	M0226C_3_months	272	M0226	M	C	FALSE	FALSE	93.25	69050
Alpha_01	272_M	M0226M_3_months	272	M0226	M	M	FALSE	FALSE	93.59	61823
Alpha_01	272_M	M0226M_Birth	272	M0226	M	M	FALSE	FALSE	93.35	66756
Alpha_01	272_M	M0226M_Gest	272	M0226	M	M	FALSE	FALSE	92.81	21369
Alpha_01	272_M	M0297M_3_months	272	M0297	M	M	FALSE	FALSE	96.58	67152
Alpha_01	272_M	M0297M_Birth	272	M0297	M	M	FALSE	FALSE	96.58	67451
Alpha_01	272_M	M0297M_Gest	272	M0297	M	M	FALSE	FALSE	96.58	67058
Alpha_01	272_M	M0327M_3_months	272	M0327	M	M	FALSE	FALSE	96.38	54696
Alpha_01	272_M	M0327M_Birth	272	M0327	M	M	FALSE	FALSE	96.11	47533
Alpha_01	272_M	M0327M_Gest	272	M0327	M	M	FALSE	FALSE	96.07	33453
Alpha_01	272_M	M0333M_3_months	272	M0333	M	M	FALSE	FALSE	96.21	69031
Alpha_01	272_M	M0333M_Birth	272	M0333	M	M	FALSE	FALSE	96.71	20835
Alpha_01	272_M	M0333M_Gest	272	M0333	M	M	FALSE	FALSE	96.3	16669
Alpha_01	272_M	M0388M_Gest	272	M0388	M	M	FALSE	FALSE	96.76	40485
Alpha_01	272_M	M0806M_3_months	272	M0806	M	M	FALSE	FALSE	92.29	65284
Alpha_01	272_M	M0806M_Gest	272	M0806	M	M	FALSE	FALSE	92.87	69041
Alpha_01	272_M	M0808C_3_months	272	M0808	M	C	FALSE	FALSE	96.25	19544
Alpha_01	272_M	M0808M_Birth	272	M0808	M	M	FALSE	FALSE	96.57	65956
Alpha_01	272_M	M0808M_Gest	272	M0808	M	M	FALSE	FALSE	96.54	66145
Alpha_01	272_M	M1098C_1_month	272	M1098	M	C	FALSE	FALSE	95.88	67850
Alpha_01	272_M	M1098C_2_months	272	M1098	M	C	FALSE	FALSE	95.88	67850
Alpha_01	272_M	M1098C_3_months	272	M1098	M	C	FALSE	FALSE	95.88	67850
Alpha_01	272_M	M1098M_3_months	272	M1098	M	M	FALSE	FALSE	95.88	67861
Alpha_01	272_M	M1098M_Birth	272	M1098	M	M	FALSE	FALSE	95.88	67861
Alpha_01	272_M	M1098M_Gest	272	M1098	M	M	FALSE	FALSE	95.89	67889
Alpha_01	274_M	275_M	274	275	M	M	FALSE	FALSE	96.98	90305
Alpha_01	274_M	326_M	274	326	M	M	FALSE	FALSE	97.17	89645
Alpha_01	274_M	332_12M	274	332	M	C	FALSE	FALSE	97.21	91498
Alpha_01	274_M	335_12M	274	335	M	C	FALSE	FALSE	97.21	76218
Alpha_01	274_M	335_M	274	335	M	M	FALSE	FALSE	97.06	91168
Alpha_01	274_M	343_12M	274	343	M	C	FALSE	FALSE	97.05	89368
Alpha_01	274_M	343_M	274	343	M	M	FALSE	FALSE	97.07	88958
Alpha_01	274_M	345_12M	274	345	M	C	FALSE	FALSE	96.81	45973
Alpha_01	274_M	345_M	274	345	M	M	FALSE	FALSE	97	89888
Alpha_01	274_M	383_12M	274	383	M	C	FALSE	FALSE	96.47	94546
Alpha_01	274_M	387_12M	274	387	M	C	FALSE	FALSE	96.67	94503
Alpha_01	274_M	387_4M	274	387	M	C	FALSE	FALSE	96.9	24911
Alpha_01	274_M	511_M	274	511	M	M	FALSE	FALSE	97.06	88134
Alpha_01	274_M	526_M	274	526	M	M	FALSE	FALSE	97.4	91275
Alpha_01	274_M	53_12M	274	53	M	C	FALSE	FALSE	97.23	90897
Alpha_01	274_M	53_4M	274	53	M	C	FALSE	FALSE	97.24	90878
Alpha_01	274_M	549_M	274	549	M	M	FALSE	FALSE	97.03	92889
Alpha_01	274_M	566_M	274	566	M	M	FALSE	FALSE	96.99	91851
Alpha_01	274_M	577_M	274	577	M	M	FALSE	FALSE	92.75	84538
Alpha_01	274_M	585_M	274	585	M	M	FALSE	FALSE	97.24	92689
Alpha_01	274_M	589_M	274	589	M	M	FALSE	FALSE	95.56	85821
Alpha_01	274_M	624_M	274	624	M	M	FALSE	FALSE	96.69	65827
Alpha_01	274_M	626_M	274	626	M	M	FALSE	FALSE	96.96	93769
Alpha_01	274_M	635_12M	274	635	M	C	FALSE	FALSE	96.83	94940
Alpha_01	274_M	70_12M	274	70	M	C	FALSE	FALSE	96.63	48298
Alpha_01	274_M	78_M	274	78	M	M	FALSE	FALSE	97.33	91937
Alpha_01	274_M	guerin_reference	274	NA	M	NA	NA	NA	97.09	92299
Alpha_01	274_M	M0226C_2_months	274	M0226	M	C	FALSE	FALSE	92.25	90342
Alpha_01	274_M	M0226C_3_months	274	M0226	M	C	FALSE	FALSE	92.25	90342
Alpha_01	274_M	M0226M_3_months	274	M0226	M	M	FALSE	FALSE	92.61	74475
Alpha_01	274_M	M0226M_Birth	274	M0226	M	M	FALSE	FALSE	92.32	85998
Alpha_01	274_M	M0226M_Gest	274	M0226	M	M	FALSE	FALSE	92.3	22405
Alpha_01	274_M	M0297M_3_months	274	M0297	M	M	FALSE	FALSE	97.14	90466
Alpha_01	274_M	M0297M_Birth	274	M0297	M	M	FALSE	FALSE	97.17	89742
Alpha_01	274_M	M0297M_Gest	274	M0297	M	M	FALSE	FALSE	97.14	90417
Alpha_01	274_M	M0327M_3_months	274	M0327	M	M	FALSE	FALSE	96.77	67397
Alpha_01	274_M	M0327M_Birth	274	M0327	M	M	FALSE	FALSE	96.63	58764
Alpha_01	274_M	M0327M_Gest	274	M0327	M	M	FALSE	FALSE	96.73	39200
Alpha_01	274_M	M0333M_3_months	274	M0333	M	M	FALSE	FALSE	97.21	92869
Alpha_01	274_M	M0333M_Birth	274	M0333	M	M	FALSE	FALSE	97.01	24877
Alpha_01	274_M	M0333M_Gest	274	M0333	M	M	FALSE	FALSE	96.78	20665
Alpha_01	274_M	M0388M_Gest	274	M0388	M	M	FALSE	FALSE	97.04	47038
Alpha_01	274_M	M0806M_3_months	274	M0806	M	M	FALSE	FALSE	91.32	87744
Alpha_01	274_M	M0806M_Gest	274	M0806	M	M	FALSE	FALSE	91.83	95259
Alpha_01	274_M	M0808C_3_months	274	M0808	M	C	FALSE	FALSE	96.99	22376
Alpha_01	274_M	M0808M_Birth	274	M0808	M	M	FALSE	FALSE	97.3	88415
Alpha_01	274_M	M0808M_Gest	274	M0808	M	M	FALSE	FALSE	97.3	88702
Alpha_01	274_M	M1098C_1_month	274	M1098	M	C	FALSE	FALSE	96.47	90781
Alpha_01	274_M	M1098C_2_months	274	M1098	M	C	FALSE	FALSE	96.47	90781
Alpha_01	274_M	M1098C_3_months	274	M1098	M	C	FALSE	FALSE	96.47	90781
Alpha_01	274_M	M1098M_3_months	274	M1098	M	M	FALSE	FALSE	96.53	90696
Alpha_01	274_M	M1098M_Birth	274	M1098	M	M	FALSE	FALSE	96.53	90696
Alpha_01	274_M	M1098M_Gest	274	M1098	M	M	FALSE	FALSE	96.54	90757
Alpha_01	275_M	326_M	275	326	M	M	FALSE	FALSE	97.08	89773
Alpha_01	275_M	332_12M	275	332	M	C	FALSE	FALSE	97.49	92038
Alpha_01	275_M	335_12M	275	335	M	C	FALSE	FALSE	97.03	76094
Alpha_01	275_M	335_M	275	335	M	M	FALSE	FALSE	96.87	91055
Alpha_01	275_M	343_12M	275	343	M	C	FALSE	FALSE	97.17	172681
Alpha_01	275_M	343_M	275	343	M	M	FALSE	FALSE	97.78	102655
Alpha_01	275_M	345_12M	275	345	M	C	FALSE	FALSE	96.93	44945
Alpha_01	275_M	345_M	275	345	M	M	FALSE	FALSE	97.06	89331
Alpha_01	275_M	383_12M	275	383	M	C	FALSE	FALSE	96.8	142237
Alpha_01	275_M	387_12M	275	387	M	C	FALSE	FALSE	96.73	92375
Alpha_01	275_M	387_4M	275	387	M	C	FALSE	FALSE	96.72	24731
Alpha_01	275_M	511_M	275	511	M	M	FALSE	FALSE	97	87030
Alpha_01	275_M	526_M	275	526	M	M	FALSE	FALSE	97.31	90535
Alpha_01	275_M	53_12M	275	53	M	C	FALSE	FALSE	97.4	91493
Alpha_01	275_M	53_4M	275	53	M	C	FALSE	FALSE	97.41	91502
Alpha_01	275_M	549_M	275	549	M	M	FALSE	FALSE	97.21	89708
Alpha_01	275_M	566_M	275	566	M	M	FALSE	FALSE	96.83	90930
Alpha_01	275_M	577_M	275	577	M	M	FALSE	FALSE	92.93	81805
Alpha_01	275_M	585_M	275	585	M	M	FALSE	FALSE	97.38	102597
Alpha_01	275_M	589_M	275	589	M	M	FALSE	FALSE	95.62	83551
Alpha_01	275_M	624_M	275	624	M	M	FALSE	FALSE	96.83	64827
Alpha_01	275_M	626_M	275	626	M	M	FALSE	FALSE	97.04	91428
Alpha_01	275_M	635_12M	275	635	M	C	FALSE	FALSE	96.78	90929
Alpha_01	275_M	70_12M	275	70	M	C	FALSE	FALSE	96.5	48268
Alpha_01	275_M	78_M	275	78	M	M	FALSE	FALSE	96.99	89428
Alpha_01	275_M	guerin_reference	275	NA	M	NA	NA	NA	96.96	92564
Alpha_01	275_M	M0226C_2_months	275	M0226	M	C	FALSE	FALSE	92.01	87950
Alpha_01	275_M	M0226C_3_months	275	M0226	M	C	FALSE	FALSE	92.01	87950
Alpha_01	275_M	M0226M_3_months	275	M0226	M	M	FALSE	FALSE	92.42	73239
Alpha_01	275_M	M0226M_Birth	275	M0226	M	M	FALSE	FALSE	92.15	83825
Alpha_01	275_M	M0226M_Gest	275	M0226	M	M	FALSE	FALSE	92.48	21646
Alpha_01	275_M	M0297M_3_months	275	M0297	M	M	FALSE	FALSE	97.12	90672
Alpha_01	275_M	M0297M_Birth	275	M0297	M	M	FALSE	FALSE	97.14	90314
Alpha_01	275_M	M0297M_Gest	275	M0297	M	M	FALSE	FALSE	97.12	90541
Alpha_01	275_M	M0327M_3_months	275	M0327	M	M	FALSE	FALSE	96.75	66201
Alpha_01	275_M	M0327M_Birth	275	M0327	M	M	FALSE	FALSE	96.48	58135
Alpha_01	275_M	M0327M_Gest	275	M0327	M	M	FALSE	FALSE	96.64	38767
Alpha_01	275_M	M0333M_3_months	275	M0333	M	M	FALSE	FALSE	97	93336
Alpha_01	275_M	M0333M_Birth	275	M0333	M	M	FALSE	FALSE	97.32	25306
Alpha_01	275_M	M0333M_Gest	275	M0333	M	M	FALSE	FALSE	97.11	19985
Alpha_01	275_M	M0388M_Gest	275	M0388	M	M	FALSE	FALSE	97.17	46026
Alpha_01	275_M	M0806M_3_months	275	M0806	M	M	FALSE	FALSE	91.35	82621
Alpha_01	275_M	M0806M_Gest	275	M0806	M	M	FALSE	FALSE	92.17	92228
Alpha_01	275_M	M0808C_3_months	275	M0808	M	C	FALSE	FALSE	96.8	22342
Alpha_01	275_M	M0808M_Birth	275	M0808	M	M	FALSE	FALSE	97.15	87497
Alpha_01	275_M	M0808M_Gest	275	M0808	M	M	FALSE	FALSE	97.13	87708
Alpha_01	275_M	M1098C_1_month	275	M1098	M	C	FALSE	FALSE	96.28	90916
Alpha_01	275_M	M1098C_2_months	275	M1098	M	C	FALSE	FALSE	96.28	90916
Alpha_01	275_M	M1098C_3_months	275	M1098	M	C	FALSE	FALSE	96.28	90916
Alpha_01	275_M	M1098M_3_months	275	M1098	M	M	FALSE	FALSE	96.31	90912
Alpha_01	275_M	M1098M_Birth	275	M1098	M	M	FALSE	FALSE	96.32	90877
Alpha_01	275_M	M1098M_Gest	275	M1098	M	M	FALSE	FALSE	96.34	90820
Alpha_01	326_M	332_12M	326	332	M	C	FALSE	FALSE	96.99	88790
Alpha_01	326_M	335_12M	326	335	M	C	FALSE	FALSE	97.24	74721
Alpha_01	326_M	335_M	326	335	M	M	FALSE	FALSE	97.07	89391
Alpha_01	326_M	343_12M	326	343	M	C	FALSE	FALSE	97.02	88630
Alpha_01	326_M	343_M	326	343	M	M	FALSE	FALSE	97.02	88485
Alpha_01	326_M	345_12M	326	345	M	C	FALSE	FALSE	96.75	44713
Alpha_01	326_M	345_M	326	345	M	M	FALSE	FALSE	96.82	90167
Alpha_01	326_M	383_12M	326	383	M	C	FALSE	FALSE	96.76	89766
Alpha_01	326_M	387_12M	326	387	M	C	FALSE	FALSE	96.8	90155
Alpha_01	326_M	387_4M	326	387	M	C	FALSE	FALSE	97.3	24184
Alpha_01	326_M	511_M	326	511	M	M	FALSE	FALSE	97.04	88580
Alpha_01	326_M	526_M	326	526	M	M	FALSE	FALSE	97.19	92647
Alpha_01	326_M	53_12M	326	53	M	C	FALSE	FALSE	97.07	90713
Alpha_01	326_M	53_4M	326	53	M	C	FALSE	FALSE	97.08	90775
Alpha_01	326_M	549_M	326	549	M	M	FALSE	FALSE	97.25	90225
Alpha_01	326_M	566_M	326	566	M	M	FALSE	FALSE	96.91	89713
Alpha_01	326_M	577_M	326	577	M	M	FALSE	FALSE	92.81	82572
Alpha_01	326_M	585_M	326	585	M	M	FALSE	FALSE	97.23	89859
Alpha_01	326_M	589_M	326	589	M	M	FALSE	FALSE	95.58	83211
Alpha_01	326_M	624_M	326	624	M	M	FALSE	FALSE	96.8	64246
Alpha_01	326_M	626_M	326	626	M	M	FALSE	FALSE	96.94	90262
Alpha_01	326_M	635_12M	326	635	M	C	FALSE	FALSE	96.81	89429
Alpha_01	326_M	70_12M	326	70	M	C	FALSE	FALSE	96.21	49926
Alpha_01	326_M	78_M	326	78	M	M	FALSE	FALSE	97.04	91433
Alpha_01	326_M	guerin_reference	326	NA	M	NA	NA	NA	97.14	90870
Alpha_01	326_M	M0226C_2_months	326	M0226	M	C	FALSE	FALSE	92.16	87063
Alpha_01	326_M	M0226C_3_months	326	M0226	M	C	FALSE	FALSE	92.12	87412
Alpha_01	326_M	M0226M_3_months	326	M0226	M	M	FALSE	FALSE	92.43	74066
Alpha_01	326_M	M0226M_Birth	326	M0226	M	M	FALSE	FALSE	92.21	83367
Alpha_01	326_M	M0226M_Gest	326	M0226	M	M	FALSE	FALSE	92.28	21477
Alpha_01	326_M	M0297M_3_months	326	M0297	M	M	FALSE	FALSE	96.73	89534
Alpha_01	326_M	M0297M_Birth	326	M0297	M	M	FALSE	FALSE	96.76	88677
Alpha_01	326_M	M0297M_Gest	326	M0297	M	M	FALSE	FALSE	96.74	89396
Alpha_01	326_M	M0327M_3_months	326	M0327	M	M	FALSE	FALSE	96.7	65088
Alpha_01	326_M	M0327M_Birth	326	M0327	M	M	FALSE	FALSE	96.57	55852
Alpha_01	326_M	M0327M_Gest	326	M0327	M	M	FALSE	FALSE	96.59	37683
Alpha_01	326_M	M0333M_3_months	326	M0333	M	M	FALSE	FALSE	96.75	91588
Alpha_01	326_M	M0333M_Birth	326	M0333	M	M	FALSE	FALSE	96.92	23987
Alpha_01	326_M	M0333M_Gest	326	M0333	M	M	FALSE	FALSE	96.8	19058
Alpha_01	326_M	M0388M_Gest	326	M0388	M	M	FALSE	FALSE	97.07	46961
Alpha_01	326_M	M0806M_3_months	326	M0806	M	M	FALSE	FALSE	91.46	85313
Alpha_01	326_M	M0806M_Gest	326	M0806	M	M	FALSE	FALSE	91.81	90246
Alpha_01	326_M	M0808C_3_months	326	M0808	M	C	FALSE	FALSE	96.8	22470
Alpha_01	326_M	M0808M_Birth	326	M0808	M	M	FALSE	FALSE	97.05	88066
Alpha_01	326_M	M0808M_Gest	326	M0808	M	M	FALSE	FALSE	97.06	88200
Alpha_01	326_M	M1098C_1_month	326	M1098	M	C	FALSE	FALSE	96.31	90026
Alpha_01	326_M	M1098C_2_months	326	M1098	M	C	FALSE	FALSE	96.31	90026
Alpha_01	326_M	M1098C_3_months	326	M1098	M	C	FALSE	FALSE	96.31	90026
Alpha_01	326_M	M1098M_3_months	326	M1098	M	M	FALSE	FALSE	96.3	90090
Alpha_01	326_M	M1098M_Birth	326	M1098	M	M	FALSE	FALSE	96.3	90058
Alpha_01	326_M	M1098M_Gest	326	M1098	M	M	FALSE	FALSE	96.32	90136
Alpha_01	332_12M	335_12M	332	335	C	C	FALSE	FALSE	97.42	76036
Alpha_01	332_12M	335_M	332	335	C	M	FALSE	FALSE	97.05	91358
Alpha_01	332_12M	343_12M	332	343	C	C	FALSE	FALSE	97.96	93263
Alpha_01	332_12M	343_M	332	343	C	M	FALSE	FALSE	97.98	93106
Alpha_01	332_12M	345_12M	332	345	C	C	FALSE	FALSE	97.11	45233
Alpha_01	332_12M	345_M	332	345	C	M	FALSE	FALSE	97.03	90044
Alpha_01	332_12M	383_12M	332	383	C	C	FALSE	FALSE	96.29	93630
Alpha_01	332_12M	387_12M	332	387	C	C	FALSE	FALSE	96.54	92631
Alpha_01	332_12M	387_4M	332	387	C	C	FALSE	FALSE	97.01	25176
Alpha_01	332_12M	511_M	332	511	C	M	FALSE	FALSE	96.92	87228
Alpha_01	332_12M	526_M	332	526	C	M	FALSE	FALSE	97.14	90929
Alpha_01	332_12M	53_12M	332	53	C	C	FALSE	FALSE	97.22	91351
Alpha_01	332_12M	53_4M	332	53	C	C	FALSE	FALSE	97.23	91302
Alpha_01	332_12M	549_M	332	549	C	M	FALSE	FALSE	97.15	91902
Alpha_01	332_12M	566_M	332	566	C	M	FALSE	FALSE	96.81	90720
Alpha_01	332_12M	577_M	332	577	C	M	FALSE	FALSE	92.9	83804
Alpha_01	332_12M	585_M	332	585	C	M	FALSE	FALSE	97.33	94223
Alpha_01	332_12M	589_M	332	589	C	M	FALSE	FALSE	95.48	84254
Alpha_01	332_12M	624_M	332	624	C	M	FALSE	FALSE	96.79	64532
Alpha_01	332_12M	626_M	332	626	C	M	FALSE	FALSE	96.91	92130
Alpha_01	332_12M	635_12M	332	635	C	C	FALSE	FALSE	96.81	92404
Alpha_01	332_12M	70_12M	332	70	C	C	FALSE	FALSE	96.58	48649
Alpha_01	332_12M	78_M	332	78	C	M	FALSE	FALSE	97.04	90525
Alpha_01	332_12M	guerin_reference	332	NA	C	NA	NA	NA	96.9	94779
Alpha_01	332_12M	M0226C_2_months	332	M0226	C	C	FALSE	FALSE	91.98	88985
Alpha_01	332_12M	M0226C_3_months	332	M0226	C	C	FALSE	FALSE	91.98	88985
Alpha_01	332_12M	M0226M_3_months	332	M0226	C	M	FALSE	FALSE	92.43	74592
Alpha_01	332_12M	M0226M_Birth	332	M0226	C	M	FALSE	FALSE	92.17	84924
Alpha_01	332_12M	M0226M_Gest	332	M0226	C	M	FALSE	FALSE	92.47	22201
Alpha_01	332_12M	M0297M_3_months	332	M0297	C	M	FALSE	FALSE	97.51	92538
Alpha_01	332_12M	M0297M_Birth	332	M0297	C	M	FALSE	FALSE	97.58	91488
Alpha_01	332_12M	M0297M_Gest	332	M0297	C	M	FALSE	FALSE	97.55	92323
Alpha_01	332_12M	M0327M_3_months	332	M0327	C	M	FALSE	FALSE	96.91	66547
Alpha_01	332_12M	M0327M_Birth	332	M0327	C	M	FALSE	FALSE	96.78	57812
Alpha_01	332_12M	M0327M_Gest	332	M0327	C	M	FALSE	FALSE	96.9	39057
Alpha_01	332_12M	M0333M_3_months	332	M0333	C	M	FALSE	FALSE	96.84	93173
Alpha_01	332_12M	M0333M_Birth	332	M0333	C	M	FALSE	FALSE	97.39	24717
Alpha_01	332_12M	M0333M_Gest	332	M0333	C	M	FALSE	FALSE	97.28	20227
Alpha_01	332_12M	M0388M_Gest	332	M0388	C	M	FALSE	FALSE	97.44	45960
Alpha_01	332_12M	M0806M_3_months	332	M0806	C	M	FALSE	FALSE	91.36	85867
Alpha_01	332_12M	M0806M_Gest	332	M0806	C	M	FALSE	FALSE	92.21	92936
Alpha_01	332_12M	M0808C_3_months	332	M0808	C	C	FALSE	FALSE	97.14	21967
Alpha_01	332_12M	M0808M_Birth	332	M0808	C	M	FALSE	FALSE	97.23	86283
Alpha_01	332_12M	M0808M_Gest	332	M0808	C	M	FALSE	FALSE	97.16	86676
Alpha_01	332_12M	M1098C_1_month	332	M1098	C	C	FALSE	FALSE	96.31	92115
Alpha_01	332_12M	M1098C_2_months	332	M1098	C	C	FALSE	FALSE	96.31	92115
Alpha_01	332_12M	M1098C_3_months	332	M1098	C	C	FALSE	FALSE	96.31	92115
Alpha_01	332_12M	M1098M_3_months	332	M1098	C	M	FALSE	FALSE	96.31	92137
Alpha_01	332_12M	M1098M_Birth	332	M1098	C	M	FALSE	FALSE	96.31	92105
Alpha_01	332_12M	M1098M_Gest	332	M1098	C	M	FALSE	FALSE	96.32	92225
Alpha_01	335_12M	335_M	335	335	C	M	TRUE	TRUE	99.95	79167
Alpha_01	335_12M	343_12M	335	343	C	C	FALSE	FALSE	97.11	75198
Alpha_01	335_12M	343_M	335	343	C	M	FALSE	FALSE	97.15	75145
Alpha_01	335_12M	345_12M	335	345	C	C	FALSE	FALSE	96.85	41027
Alpha_01	335_12M	345_M	335	345	C	M	FALSE	FALSE	97.11	73117
Alpha_01	335_12M	383_12M	335	383	C	C	FALSE	FALSE	96.87	77892
Alpha_01	335_12M	387_12M	335	387	C	C	FALSE	FALSE	97.04	76669
Alpha_01	335_12M	387_4M	335	387	C	C	FALSE	FALSE	97.45	23028
Alpha_01	335_12M	511_M	335	511	C	M	FALSE	FALSE	97.18	73796
Alpha_01	335_12M	526_M	335	526	C	M	FALSE	FALSE	97.12	75237
Alpha_01	335_12M	53_12M	335	53	C	C	FALSE	FALSE	97.16	75886
Alpha_01	335_12M	53_4M	335	53	C	C	FALSE	FALSE	97.17	75867
Alpha_01	335_12M	549_M	335	549	C	M	FALSE	FALSE	97.62	75304
Alpha_01	335_12M	566_M	335	566	C	M	FALSE	FALSE	97.28	75137
Alpha_01	335_12M	577_M	335	577	C	M	FALSE	FALSE	93.2	70203
Alpha_01	335_12M	585_M	335	585	C	M	FALSE	FALSE	97.36	76112
Alpha_01	335_12M	589_M	335	589	C	M	FALSE	FALSE	96.14	69296
Alpha_01	335_12M	624_M	335	624	C	M	FALSE	FALSE	96.75	57748
Alpha_01	335_12M	626_M	335	626	C	M	FALSE	FALSE	96.92	76435
Alpha_01	335_12M	635_12M	335	635	C	C	FALSE	FALSE	96.92	76443
Alpha_01	335_12M	70_12M	335	70	C	C	FALSE	FALSE	96.25	45536
Alpha_01	335_12M	78_M	335	78	C	M	FALSE	FALSE	97.26	74557
Alpha_01	335_12M	guerin_reference	335	NA	C	NA	NA	NA	97.43	76809
Alpha_01	335_12M	M0226C_2_months	335	M0226	C	C	FALSE	FALSE	92.76	73814
Alpha_01	335_12M	M0226C_3_months	335	M0226	C	C	FALSE	FALSE	92.76	73814
Alpha_01	335_12M	M0226M_3_months	335	M0226	C	M	FALSE	FALSE	92.98	64740
Alpha_01	335_12M	M0226M_Birth	335	M0226	C	M	FALSE	FALSE	92.76	71584
Alpha_01	335_12M	M0226M_Gest	335	M0226	C	M	FALSE	FALSE	92.29	21952
Alpha_01	335_12M	M0297M_3_months	335	M0297	C	M	FALSE	FALSE	97.05	75828
Alpha_01	335_12M	M0297M_Birth	335	M0297	C	M	FALSE	FALSE	97.05	75616
Alpha_01	335_12M	M0297M_Gest	335	M0297	C	M	FALSE	FALSE	97.05	75763
Alpha_01	335_12M	M0327M_3_months	335	M0327	C	M	FALSE	FALSE	97.12	59968
Alpha_01	335_12M	M0327M_Birth	335	M0327	C	M	FALSE	FALSE	96.87	51646
Alpha_01	335_12M	M0327M_Gest	335	M0327	C	M	FALSE	FALSE	96.81	37192
Alpha_01	335_12M	M0333M_3_months	335	M0333	C	M	FALSE	FALSE	96.96	77327
Alpha_01	335_12M	M0333M_Birth	335	M0333	C	M	FALSE	FALSE	97.04	24055
Alpha_01	335_12M	M0333M_Gest	335	M0333	C	M	FALSE	FALSE	97.32	18562
Alpha_01	335_12M	M0388M_Gest	335	M0388	C	M	FALSE	FALSE	97.23	43842
Alpha_01	335_12M	M0806M_3_months	335	M0806	C	M	FALSE	FALSE	91.85	70326
Alpha_01	335_12M	M0806M_Gest	335	M0806	C	M	FALSE	FALSE	92.9	74402
Alpha_01	335_12M	M0808C_3_months	335	M0808	C	C	FALSE	FALSE	97.01	21689
Alpha_01	335_12M	M0808M_Birth	335	M0808	C	M	FALSE	FALSE	97.4	73803
Alpha_01	335_12M	M0808M_Gest	335	M0808	C	M	FALSE	FALSE	97.43	74019
Alpha_01	335_12M	M1098C_1_month	335	M1098	C	C	FALSE	FALSE	96.54	75872
Alpha_01	335_12M	M1098C_2_months	335	M1098	C	C	FALSE	FALSE	96.54	75872
Alpha_01	335_12M	M1098C_3_months	335	M1098	C	C	FALSE	FALSE	96.54	75872
Alpha_01	335_12M	M1098M_3_months	335	M1098	C	M	FALSE	FALSE	96.59	75805
Alpha_01	335_12M	M1098M_Birth	335	M1098	C	M	FALSE	FALSE	96.59	75805
Alpha_01	335_12M	M1098M_Gest	335	M1098	C	M	FALSE	FALSE	96.6	75682
Alpha_01	335_M	343_12M	335	343	M	C	FALSE	FALSE	96.88	90452
Alpha_01	335_M	343_M	335	343	M	M	FALSE	FALSE	96.87	90255
Alpha_01	335_M	345_12M	335	345	M	C	FALSE	FALSE	96.65	44624
Alpha_01	335_M	345_M	335	345	M	M	FALSE	FALSE	96.99	87889
Alpha_01	335_M	383_12M	335	383	M	C	FALSE	FALSE	96.68	93715
Alpha_01	335_M	387_12M	335	387	M	C	FALSE	FALSE	96.91	92053
Alpha_01	335_M	387_4M	335	387	M	C	FALSE	FALSE	97.42	24518
Alpha_01	335_M	511_M	335	511	M	M	FALSE	FALSE	97.04	88900
Alpha_01	335_M	526_M	335	526	M	M	FALSE	FALSE	97.04	91086
Alpha_01	335_M	53_12M	335	53	M	C	FALSE	FALSE	97	90811
Alpha_01	335_M	53_4M	335	53	M	C	FALSE	FALSE	97.01	90792
Alpha_01	335_M	549_M	335	549	M	M	FALSE	FALSE	97.43	91624
Alpha_01	335_M	566_M	335	566	M	M	FALSE	FALSE	97.09	90411
Alpha_01	335_M	577_M	335	577	M	M	FALSE	FALSE	92.7	81674
Alpha_01	335_M	585_M	335	585	M	M	FALSE	FALSE	97.14	91384
Alpha_01	335_M	589_M	335	589	M	M	FALSE	FALSE	95.78	82507
Alpha_01	335_M	624_M	335	624	M	M	FALSE	FALSE	96.67	65002
Alpha_01	335_M	626_M	335	626	M	M	FALSE	FALSE	96.78	91843
Alpha_01	335_M	635_12M	335	635	M	C	FALSE	FALSE	96.81	91992
Alpha_01	335_M	70_12M	335	70	M	C	FALSE	FALSE	96.11	49319
Alpha_01	335_M	78_M	335	78	M	M	FALSE	FALSE	97.05	89823
Alpha_01	335_M	guerin_reference	335	NA	M	NA	NA	NA	97.28	92338
Alpha_01	335_M	M0226C_2_months	335	M0226	M	C	FALSE	FALSE	92.03	88838
Alpha_01	335_M	M0226C_3_months	335	M0226	M	C	FALSE	FALSE	92.03	88838
Alpha_01	335_M	M0226M_3_months	335	M0226	M	M	FALSE	FALSE	92.4	74163
Alpha_01	335_M	M0226M_Birth	335	M0226	M	M	FALSE	FALSE	92.15	84952
Alpha_01	335_M	M0226M_Gest	335	M0226	M	M	FALSE	FALSE	92.24	22368
Alpha_01	335_M	M0297M_3_months	335	M0297	M	M	FALSE	FALSE	96.87	90686
Alpha_01	335_M	M0297M_Birth	335	M0297	M	M	FALSE	FALSE	96.92	89813
Alpha_01	335_M	M0297M_Gest	335	M0297	M	M	FALSE	FALSE	96.88	90567
Alpha_01	335_M	M0327M_3_months	335	M0327	M	M	FALSE	FALSE	96.97	65678
Alpha_01	335_M	M0327M_Birth	335	M0327	M	M	FALSE	FALSE	96.71	57158
Alpha_01	335_M	M0327M_Gest	335	M0327	M	M	FALSE	FALSE	96.7	39113
Alpha_01	335_M	M0333M_3_months	335	M0333	M	M	FALSE	FALSE	96.75	92916
Alpha_01	335_M	M0333M_Birth	335	M0333	M	M	FALSE	FALSE	96.71	25207
Alpha_01	335_M	M0333M_Gest	335	M0333	M	M	FALSE	FALSE	96.77	19851
Alpha_01	335_M	M0388M_Gest	335	M0388	M	M	FALSE	FALSE	97.21	46535
Alpha_01	335_M	M0806M_3_months	335	M0806	M	M	FALSE	FALSE	91.25	85293
Alpha_01	335_M	M0806M_Gest	335	M0806	M	M	FALSE	FALSE	91.96	92992
Alpha_01	335_M	M0808C_3_months	335	M0808	M	C	FALSE	FALSE	96.71	22321
Alpha_01	335_M	M0808M_Birth	335	M0808	M	M	FALSE	FALSE	97.35	88123
Alpha_01	335_M	M0808M_Gest	335	M0808	M	M	FALSE	FALSE	97.36	88357
Alpha_01	335_M	M1098C_1_month	335	M1098	M	C	FALSE	FALSE	96.39	91046
Alpha_01	335_M	M1098C_2_months	335	M1098	M	C	FALSE	FALSE	96.39	91046
Alpha_01	335_M	M1098C_3_months	335	M1098	M	C	FALSE	FALSE	96.39	91046
Alpha_01	335_M	M1098M_3_months	335	M1098	M	M	FALSE	FALSE	96.44	90986
Alpha_01	335_M	M1098M_Birth	335	M1098	M	M	FALSE	FALSE	96.44	90986
Alpha_01	335_M	M1098M_Gest	335	M1098	M	M	FALSE	FALSE	96.45	90973
Alpha_01	343_12M	343_M	343	343	C	M	TRUE	TRUE	99.95	105732
Alpha_01	343_12M	345_12M	343	345	C	C	FALSE	FALSE	96.94	45145
Alpha_01	343_12M	345_M	343	345	C	M	FALSE	FALSE	96.97	89334
Alpha_01	343_12M	383_12M	343	383	C	C	FALSE	FALSE	96.46	141948
Alpha_01	343_12M	387_12M	343	387	C	C	FALSE	FALSE	96.86	90195
Alpha_01	343_12M	387_4M	343	387	C	C	FALSE	FALSE	97.25	23854
Alpha_01	343_12M	511_M	343	511	C	M	FALSE	FALSE	96.85	86233
Alpha_01	343_12M	526_M	343	526	C	M	FALSE	FALSE	97	89490
Alpha_01	343_12M	53_12M	343	53	C	C	FALSE	FALSE	97.13	90056
Alpha_01	343_12M	53_4M	343	53	C	C	FALSE	FALSE	97.13	90037
Alpha_01	343_12M	549_M	343	549	C	M	FALSE	FALSE	96.98	91115
Alpha_01	343_12M	566_M	343	566	C	M	FALSE	FALSE	96.95	92783
Alpha_01	343_12M	577_M	343	577	C	M	FALSE	FALSE	92.81	81451
Alpha_01	343_12M	585_M	343	585	C	M	FALSE	FALSE	96.94	95167
Alpha_01	343_12M	589_M	343	589	C	M	FALSE	FALSE	95.46	81492
Alpha_01	343_12M	624_M	343	624	C	M	FALSE	FALSE	96.64	62051
Alpha_01	343_12M	626_M	343	626	C	M	FALSE	FALSE	96.94	88446
Alpha_01	343_12M	635_12M	343	635	C	C	FALSE	FALSE	96.71	90419
Alpha_01	343_12M	70_12M	343	70	C	C	FALSE	FALSE	96.43	48379
Alpha_01	343_12M	78_M	343	78	C	M	FALSE	FALSE	96.96	89813
Alpha_01	343_12M	guerin_reference	343	NA	C	NA	NA	NA	96.72	91766
Alpha_01	343_12M	M0226C_2_months	343	M0226	C	C	FALSE	FALSE	91.94	85119
Alpha_01	343_12M	M0226C_3_months	343	M0226	C	C	FALSE	FALSE	91.94	85060
Alpha_01	343_12M	M0226M_3_months	343	M0226	C	M	FALSE	FALSE	92.41	71187
Alpha_01	343_12M	M0226M_Birth	343	M0226	C	M	FALSE	FALSE	92.08	80373
Alpha_01	343_12M	M0226M_Gest	343	M0226	C	M	FALSE	FALSE	92.47	21226
Alpha_01	343_12M	M0297M_3_months	343	M0297	C	M	FALSE	FALSE	97.32	91861
Alpha_01	343_12M	M0297M_Birth	343	M0297	C	M	FALSE	FALSE	97.18	92904
Alpha_01	343_12M	M0297M_Gest	343	M0297	C	M	FALSE	FALSE	97.32	91777
Alpha_01	343_12M	M0327M_3_months	343	M0327	C	M	FALSE	FALSE	96.75	64702
Alpha_01	343_12M	M0327M_Birth	343	M0327	C	M	FALSE	FALSE	96.45	57189
Alpha_01	343_12M	M0327M_Gest	343	M0327	C	M	FALSE	FALSE	96.47	37525
Alpha_01	343_12M	M0333M_3_months	343	M0333	C	M	FALSE	FALSE	96.66	91356
Alpha_01	343_12M	M0333M_Birth	343	M0333	C	M	FALSE	FALSE	97.02	24842
Alpha_01	343_12M	M0333M_Gest	343	M0333	C	M	FALSE	FALSE	97.1	19106
Alpha_01	343_12M	M0388M_Gest	343	M0388	C	M	FALSE	FALSE	97.3	45770
Alpha_01	343_12M	M0806M_3_months	343	M0806	C	M	FALSE	FALSE	91.33	84085
Alpha_01	343_12M	M0806M_Gest	343	M0806	C	M	FALSE	FALSE	92.2	91617
Alpha_01	343_12M	M0808C_3_months	343	M0808	C	C	FALSE	FALSE	96.81	22183
Alpha_01	343_12M	M0808M_Birth	343	M0808	C	M	FALSE	FALSE	97.15	85524
Alpha_01	343_12M	M0808M_Gest	343	M0808	C	M	FALSE	FALSE	97.15	85802
Alpha_01	343_12M	M1098C_1_month	343	M1098	C	C	FALSE	FALSE	96.13	90737
Alpha_01	343_12M	M1098C_2_months	343	M1098	C	C	FALSE	FALSE	96.13	90737
Alpha_01	343_12M	M1098C_3_months	343	M1098	C	C	FALSE	FALSE	96.13	90737
Alpha_01	343_12M	M1098M_3_months	343	M1098	C	M	FALSE	FALSE	96.18	90642
Alpha_01	343_12M	M1098M_Birth	343	M1098	C	M	FALSE	FALSE	96.17	90642
Alpha_01	343_12M	M1098M_Gest	343	M1098	C	M	FALSE	FALSE	96.18	90672
Alpha_01	343_M	345_12M	343	345	M	C	FALSE	FALSE	96.98	44632
Alpha_01	343_M	345_M	343	345	M	M	FALSE	FALSE	96.96	89409
Alpha_01	343_M	383_12M	343	383	M	C	FALSE	FALSE	96.45	102701
Alpha_01	343_M	387_12M	343	387	M	C	FALSE	FALSE	96.87	89993
Alpha_01	343_M	387_4M	343	387	M	C	FALSE	FALSE	97.34	23729
Alpha_01	343_M	511_M	343	511	M	M	FALSE	FALSE	96.82	87298
Alpha_01	343_M	526_M	343	526	M	M	FALSE	FALSE	97	89532
Alpha_01	343_M	53_12M	343	53	M	C	FALSE	FALSE	97.13	89975
Alpha_01	343_M	53_4M	343	53	M	C	FALSE	FALSE	97.14	89951
Alpha_01	343_M	549_M	343	549	M	M	FALSE	FALSE	97	91008
Alpha_01	343_M	566_M	343	566	M	M	FALSE	FALSE	96.94	91479
Alpha_01	343_M	577_M	343	577	M	M	FALSE	FALSE	92.85	81415
Alpha_01	343_M	585_M	343	585	M	M	FALSE	FALSE	97.39	92333
Alpha_01	343_M	589_M	343	589	M	M	FALSE	FALSE	95.39	82443
Alpha_01	343_M	624_M	343	624	M	M	FALSE	FALSE	96.6	62491
Alpha_01	343_M	626_M	343	626	M	M	FALSE	FALSE	96.92	89075
Alpha_01	343_M	635_12M	343	635	M	C	FALSE	FALSE	96.71	90401
Alpha_01	343_M	70_12M	343	70	M	C	FALSE	FALSE	96.44	48619
Alpha_01	343_M	78_M	343	78	M	M	FALSE	FALSE	96.94	89855
Alpha_01	343_M	guerin_reference	343	NA	M	NA	NA	NA	96.75	92273
Alpha_01	343_M	M0226C_2_months	343	M0226	M	C	FALSE	FALSE	91.93	85717
Alpha_01	343_M	M0226C_3_months	343	M0226	M	C	FALSE	FALSE	91.93	85662
Alpha_01	343_M	M0226M_3_months	343	M0226	M	M	FALSE	FALSE	92.43	71498
Alpha_01	343_M	M0226M_Birth	343	M0226	M	M	FALSE	FALSE	92.12	80849
Alpha_01	343_M	M0226M_Gest	343	M0226	M	M	FALSE	FALSE	92.48	21226
Alpha_01	343_M	M0297M_3_months	343	M0297	M	M	FALSE	FALSE	97.38	92401
Alpha_01	343_M	M0297M_Birth	343	M0297	M	M	FALSE	FALSE	97.34	92181
Alpha_01	343_M	M0297M_Gest	343	M0297	M	M	FALSE	FALSE	97.38	92270
Alpha_01	343_M	M0327M_3_months	343	M0327	M	M	FALSE	FALSE	96.7	64186
Alpha_01	343_M	M0327M_Birth	343	M0327	M	M	FALSE	FALSE	96.46	55471
Alpha_01	343_M	M0327M_Gest	343	M0327	M	M	FALSE	FALSE	96.42	37668
Alpha_01	343_M	M0333M_3_months	343	M0333	M	M	FALSE	FALSE	96.66	91223
Alpha_01	343_M	M0333M_Birth	343	M0333	M	M	FALSE	FALSE	97.04	24196
Alpha_01	343_M	M0333M_Gest	343	M0333	M	M	FALSE	FALSE	97.24	18267
Alpha_01	343_M	M0388M_Gest	343	M0388	M	M	FALSE	FALSE	97.31	45790
Alpha_01	343_M	M0806M_3_months	343	M0806	M	M	FALSE	FALSE	91.31	85164
Alpha_01	343_M	M0806M_Gest	343	M0806	M	M	FALSE	FALSE	92.03	93896
Alpha_01	343_M	M0808C_3_months	343	M0808	M	C	FALSE	FALSE	96.84	22218
Alpha_01	343_M	M0808M_Birth	343	M0808	M	M	FALSE	FALSE	97.12	86647
Alpha_01	343_M	M0808M_Gest	343	M0808	M	M	FALSE	FALSE	97.06	87022
Alpha_01	343_M	M1098C_1_month	343	M1098	M	C	FALSE	FALSE	96.11	90654
Alpha_01	343_M	M1098C_2_months	343	M1098	M	C	FALSE	FALSE	96.11	90654
Alpha_01	343_M	M1098C_3_months	343	M1098	M	C	FALSE	FALSE	96.11	90654
Alpha_01	343_M	M1098M_3_months	343	M1098	M	M	FALSE	FALSE	96.16	90559
Alpha_01	343_M	M1098M_Birth	343	M1098	M	M	FALSE	FALSE	96.15	90559
Alpha_01	343_M	M1098M_Gest	343	M1098	M	M	FALSE	FALSE	96.16	90589
Alpha_01	345_12M	345_M	345	345	C	M	TRUE	TRUE	99.85	44572
Alpha_01	345_12M	383_12M	345	383	C	C	FALSE	FALSE	96.45	44725
Alpha_01	345_12M	387_12M	345	387	C	C	FALSE	FALSE	96.35	45190
Alpha_01	345_12M	387_4M	345	387	C	C	FALSE	FALSE	96.47	17123
Alpha_01	345_12M	511_M	345	511	C	M	FALSE	FALSE	96.87	43766
Alpha_01	345_12M	526_M	345	526	C	M	FALSE	FALSE	96.57	45630
Alpha_01	345_12M	53_12M	345	53	C	C	FALSE	FALSE	96.94	45087
Alpha_01	345_12M	53_4M	345	53	C	C	FALSE	FALSE	96.95	45074
Alpha_01	345_12M	549_M	345	549	C	M	FALSE	FALSE	96.66	45812
Alpha_01	345_12M	566_M	345	566	C	M	FALSE	FALSE	96.75	44833
Alpha_01	345_12M	577_M	345	577	C	M	FALSE	FALSE	92.74	41425
Alpha_01	345_12M	585_M	345	585	C	M	FALSE	FALSE	96.63	45592
Alpha_01	345_12M	589_M	345	589	C	M	FALSE	FALSE	95.37	42671
Alpha_01	345_12M	624_M	345	624	C	M	FALSE	FALSE	96.27	35736
Alpha_01	345_12M	626_M	345	626	C	M	FALSE	FALSE	96.4	44437
Alpha_01	345_12M	635_12M	345	635	C	C	FALSE	FALSE	96.81	45500
Alpha_01	345_12M	70_12M	345	70	C	C	FALSE	FALSE	96.61	28514
Alpha_01	345_12M	78_M	345	78	C	M	FALSE	FALSE	96.78	45206
Alpha_01	345_12M	guerin_reference	345	NA	C	NA	NA	NA	96.76	45287
Alpha_01	345_12M	M0226C_2_months	345	M0226	C	C	FALSE	FALSE	92.36	42068
Alpha_01	345_12M	M0226C_3_months	345	M0226	C	C	FALSE	FALSE	92.36	42065
Alpha_01	345_12M	M0226M_3_months	345	M0226	C	M	FALSE	FALSE	92.81	37376
Alpha_01	345_12M	M0226M_Birth	345	M0226	C	M	FALSE	FALSE	92.51	41290
Alpha_01	345_12M	M0226M_Gest	345	M0226	C	M	FALSE	FALSE	92.07	15970
Alpha_01	345_12M	M0297M_3_months	345	M0297	C	M	FALSE	FALSE	96.45	44927
Alpha_01	345_12M	M0297M_Birth	345	M0297	C	M	FALSE	FALSE	96.46	44626
Alpha_01	345_12M	M0297M_Gest	345	M0297	C	M	FALSE	FALSE	96.45	44893
Alpha_01	345_12M	M0327M_3_months	345	M0327	C	M	FALSE	FALSE	96.62	38709
Alpha_01	345_12M	M0327M_Birth	345	M0327	C	M	FALSE	FALSE	96.34	33391
Alpha_01	345_12M	M0327M_Gest	345	M0327	C	M	FALSE	FALSE	96.46	27824
Alpha_01	345_12M	M0333M_3_months	345	M0333	C	M	FALSE	FALSE	96.48	45112
Alpha_01	345_12M	M0333M_Birth	345	M0333	C	M	FALSE	FALSE	96.69	19243
Alpha_01	345_12M	M0333M_Gest	345	M0333	C	M	FALSE	FALSE	96.59	14895
Alpha_01	345_12M	M0388M_Gest	345	M0388	C	M	FALSE	FALSE	96.62	30425
Alpha_01	345_12M	M0806M_3_months	345	M0806	C	M	FALSE	FALSE	91.78	41364
Alpha_01	345_12M	M0806M_Gest	345	M0806	C	M	FALSE	FALSE	92.79	42111
Alpha_01	345_12M	M0808C_3_months	345	M0808	C	C	FALSE	FALSE	96.78	15880
Alpha_01	345_12M	M0808M_Birth	345	M0808	C	M	FALSE	FALSE	96.91	43147
Alpha_01	345_12M	M0808M_Gest	345	M0808	C	M	FALSE	FALSE	96.92	43357
Alpha_01	345_12M	M1098C_1_month	345	M1098	C	C	FALSE	FALSE	96.01	44932
Alpha_01	345_12M	M1098C_2_months	345	M1098	C	C	FALSE	FALSE	96.01	44932
Alpha_01	345_12M	M1098C_3_months	345	M1098	C	C	FALSE	FALSE	96.01	44932
Alpha_01	345_12M	M1098M_3_months	345	M1098	C	M	FALSE	FALSE	96.02	44932
Alpha_01	345_12M	M1098M_Birth	345	M1098	C	M	FALSE	FALSE	96.01	44932
Alpha_01	345_12M	M1098M_Gest	345	M1098	C	M	FALSE	FALSE	96.02	44987
Alpha_01	345_M	383_12M	345	383	M	C	FALSE	FALSE	96.45	88507
Alpha_01	345_M	387_12M	345	387	M	C	FALSE	FALSE	96.53	90005
Alpha_01	345_M	387_4M	345	387	M	C	FALSE	FALSE	96.71	24664
Alpha_01	345_M	511_M	345	511	M	M	FALSE	FALSE	97.05	86573
Alpha_01	345_M	526_M	345	526	M	M	FALSE	FALSE	96.82	90735
Alpha_01	345_M	53_12M	345	53	M	C	FALSE	FALSE	97.04	89967
Alpha_01	345_M	53_4M	345	53	M	C	FALSE	FALSE	97.06	89946
Alpha_01	345_M	549_M	345	549	M	M	FALSE	FALSE	96.89	90728
Alpha_01	345_M	566_M	345	566	M	M	FALSE	FALSE	96.81	89094
Alpha_01	345_M	577_M	345	577	M	M	FALSE	FALSE	92.82	81868
Alpha_01	345_M	585_M	345	585	M	M	FALSE	FALSE	96.69	89933
Alpha_01	345_M	589_M	345	589	M	M	FALSE	FALSE	95.51	82523
Alpha_01	345_M	624_M	345	624	M	M	FALSE	FALSE	96.48	62902
Alpha_01	345_M	626_M	345	626	M	M	FALSE	FALSE	96.82	90006
Alpha_01	345_M	635_12M	345	635	M	C	FALSE	FALSE	96.91	90764
Alpha_01	345_M	70_12M	345	70	M	C	FALSE	FALSE	96.55	48036
Alpha_01	345_M	78_M	345	78	M	M	FALSE	FALSE	96.9	91480
Alpha_01	345_M	guerin_reference	345	NA	M	NA	NA	NA	96.78	89972
Alpha_01	345_M	M0226C_2_months	345	M0226	M	C	FALSE	FALSE	91.83	85427
Alpha_01	345_M	M0226C_3_months	345	M0226	M	C	FALSE	FALSE	91.83	85424
Alpha_01	345_M	M0226M_3_months	345	M0226	M	M	FALSE	FALSE	92.16	71866
Alpha_01	345_M	M0226M_Birth	345	M0226	M	M	FALSE	FALSE	91.98	81093
Alpha_01	345_M	M0226M_Gest	345	M0226	M	M	FALSE	FALSE	92.2	21386
Alpha_01	345_M	M0297M_3_months	345	M0297	M	M	FALSE	FALSE	96.48	89150
Alpha_01	345_M	M0297M_Birth	345	M0297	M	M	FALSE	FALSE	96.55	88186
Alpha_01	345_M	M0297M_Gest	345	M0297	M	M	FALSE	FALSE	96.56	88526
Alpha_01	345_M	M0327M_3_months	345	M0327	M	M	FALSE	FALSE	96.33	65902
Alpha_01	345_M	M0327M_Birth	345	M0327	M	M	FALSE	FALSE	96.22	56476
Alpha_01	345_M	M0327M_Gest	345	M0327	M	M	FALSE	FALSE	96.08	38756
Alpha_01	345_M	M0333M_3_months	345	M0333	M	M	FALSE	FALSE	96.89	89729
Alpha_01	345_M	M0333M_Birth	345	M0333	M	M	FALSE	FALSE	97.06	24310
Alpha_01	345_M	M0333M_Gest	345	M0333	M	M	FALSE	FALSE	96.79	19348
Alpha_01	345_M	M0388M_Gest	345	M0388	M	M	FALSE	FALSE	96.92	45976
Alpha_01	345_M	M0806M_3_months	345	M0806	M	M	FALSE	FALSE	91.35	84506
Alpha_01	345_M	M0806M_Gest	345	M0806	M	M	FALSE	FALSE	92.07	92493
Alpha_01	345_M	M0808C_3_months	345	M0808	M	C	FALSE	FALSE	96.47	22512
Alpha_01	345_M	M0808M_Birth	345	M0808	M	M	FALSE	FALSE	97.15	86772
Alpha_01	345_M	M0808M_Gest	345	M0808	M	M	FALSE	FALSE	97.16	86949
Alpha_01	345_M	M1098C_1_month	345	M1098	M	C	FALSE	FALSE	96.25	89726
Alpha_01	345_M	M1098C_2_months	345	M1098	M	C	FALSE	FALSE	96.25	89726
Alpha_01	345_M	M1098C_3_months	345	M1098	M	C	FALSE	FALSE	96.25	89726
Alpha_01	345_M	M1098M_3_months	345	M1098	M	M	FALSE	FALSE	96.23	89825
Alpha_01	345_M	M1098M_Birth	345	M1098	M	M	FALSE	FALSE	96.24	89787
Alpha_01	345_M	M1098M_Gest	345	M1098	M	M	FALSE	FALSE	96.25	89780
Alpha_01	383_12M	387_12M	383	387	C	C	FALSE	FALSE	96.57	95335
Alpha_01	383_12M	387_4M	383	387	C	C	FALSE	FALSE	96.71	24718
Alpha_01	383_12M	511_M	383	511	C	M	FALSE	FALSE	96.78	89310
Alpha_01	383_12M	526_M	383	526	C	M	FALSE	FALSE	96.56	91796
Alpha_01	383_12M	53_12M	383	53	C	C	FALSE	FALSE	96.71	91754
Alpha_01	383_12M	53_4M	383	53	C	C	FALSE	FALSE	96.7	91751
Alpha_01	383_12M	549_M	383	549	C	M	FALSE	FALSE	96.84	92330
Alpha_01	383_12M	566_M	383	566	C	M	FALSE	FALSE	96.37	93151
Alpha_01	383_12M	577_M	383	577	C	M	FALSE	FALSE	92.67	83048
Alpha_01	383_12M	585_M	383	585	C	M	FALSE	FALSE	96.36	94524
Alpha_01	383_12M	589_M	383	589	C	M	FALSE	FALSE	95.23	87294
Alpha_01	383_12M	624_M	383	624	C	M	FALSE	FALSE	96.44	66898
Alpha_01	383_12M	626_M	383	626	C	M	FALSE	FALSE	96.43	94883
Alpha_01	383_12M	635_12M	383	635	C	C	FALSE	FALSE	96.56	94629
Alpha_01	383_12M	70_12M	383	70	C	C	FALSE	FALSE	95.5	49644
Alpha_01	383_12M	78_M	383	78	C	M	FALSE	FALSE	96.55	89993
Alpha_01	383_12M	guerin_reference	383	NA	C	NA	NA	NA	96.61	94984
Alpha_01	383_12M	M0226C_2_months	383	M0226	C	C	FALSE	FALSE	91.95	92532
Alpha_01	383_12M	M0226C_3_months	383	M0226	C	C	FALSE	FALSE	91.95	92532
Alpha_01	383_12M	M0226M_3_months	383	M0226	C	M	FALSE	FALSE	92.35	76063
Alpha_01	383_12M	M0226M_Birth	383	M0226	C	M	FALSE	FALSE	92.17	87584
Alpha_01	383_12M	M0226M_Gest	383	M0226	C	M	FALSE	FALSE	92.28	22132
Alpha_01	383_12M	M0297M_3_months	383	M0297	C	M	FALSE	FALSE	96.5	91185
Alpha_01	383_12M	M0297M_Birth	383	M0297	C	M	FALSE	FALSE	96.39	91896
Alpha_01	383_12M	M0297M_Gest	383	M0297	C	M	FALSE	FALSE	96.51	90990
Alpha_01	383_12M	M0327M_3_months	383	M0327	C	M	FALSE	FALSE	96.75	67627
Alpha_01	383_12M	M0327M_Birth	383	M0327	C	M	FALSE	FALSE	96.66	59595
Alpha_01	383_12M	M0327M_Gest	383	M0327	C	M	FALSE	FALSE	96.74	39429
Alpha_01	383_12M	M0333M_3_months	383	M0333	C	M	FALSE	FALSE	96.17	96323
Alpha_01	383_12M	M0333M_Birth	383	M0333	C	M	FALSE	FALSE	96.74	24619
Alpha_01	383_12M	M0333M_Gest	383	M0333	C	M	FALSE	FALSE	96.68	20237
Alpha_01	383_12M	M0388M_Gest	383	M0388	C	M	FALSE	FALSE	96.75	46896
Alpha_01	383_12M	M0806M_3_months	383	M0806	C	M	FALSE	FALSE	91.21	91348
Alpha_01	383_12M	M0806M_Gest	383	M0806	C	M	FALSE	FALSE	91.69	95102
Alpha_01	383_12M	M0808C_3_months	383	M0808	C	C	FALSE	FALSE	96.38	22149
Alpha_01	383_12M	M0808M_Birth	383	M0808	C	M	FALSE	FALSE	96.67	89227
Alpha_01	383_12M	M0808M_Gest	383	M0808	C	M	FALSE	FALSE	96.66	89404
Alpha_01	383_12M	M1098C_1_month	383	M1098	C	C	FALSE	FALSE	96.21	93935
Alpha_01	383_12M	M1098C_2_months	383	M1098	C	C	FALSE	FALSE	96.21	93935
Alpha_01	383_12M	M1098C_3_months	383	M1098	C	C	FALSE	FALSE	96.21	93935
Alpha_01	383_12M	M1098M_3_months	383	M1098	C	M	FALSE	FALSE	96.21	93957
Alpha_01	383_12M	M1098M_Birth	383	M1098	C	M	FALSE	FALSE	96.22	93925
Alpha_01	383_12M	M1098M_Gest	383	M1098	C	M	FALSE	FALSE	96.21	94028
Alpha_01	387_12M	387_4M	387	387	C	C	TRUE	FALSE	99.95	25441
Alpha_01	387_12M	511_M	387	511	C	M	FALSE	FALSE	96.56	88928
Alpha_01	387_12M	526_M	387	526	C	M	FALSE	FALSE	96.75	91361
Alpha_01	387_12M	53_12M	387	53	C	C	FALSE	FALSE	96.71	93843
Alpha_01	387_12M	53_4M	387	53	C	C	FALSE	FALSE	96.72	93834
Alpha_01	387_12M	549_M	387	549	C	M	FALSE	FALSE	97.06	93357
Alpha_01	387_12M	566_M	387	566	C	M	FALSE	FALSE	96.53	92006
Alpha_01	387_12M	577_M	387	577	C	M	FALSE	FALSE	92.51	84624
Alpha_01	387_12M	585_M	387	585	C	M	FALSE	FALSE	96.77	91785
Alpha_01	387_12M	589_M	387	589	C	M	FALSE	FALSE	95.52	86325
Alpha_01	387_12M	624_M	387	624	C	M	FALSE	FALSE	96.5	66053
Alpha_01	387_12M	626_M	387	626	C	M	FALSE	FALSE	96.61	96254
Alpha_01	387_12M	635_12M	387	635	C	C	FALSE	FALSE	96.53	95822
Alpha_01	387_12M	70_12M	387	70	C	C	FALSE	FALSE	96.02	49973
Alpha_01	387_12M	78_M	387	78	C	M	FALSE	FALSE	96.58	90507
Alpha_01	387_12M	guerin_reference	387	NA	C	NA	NA	NA	96.86	92425
Alpha_01	387_12M	M0226C_2_months	387	M0226	C	C	FALSE	FALSE	92.09	91762
Alpha_01	387_12M	M0226C_3_months	387	M0226	C	C	FALSE	FALSE	92.09	91762
Alpha_01	387_12M	M0226M_3_months	387	M0226	C	M	FALSE	FALSE	92.32	76298
Alpha_01	387_12M	M0226M_Birth	387	M0226	C	M	FALSE	FALSE	92.11	88059
Alpha_01	387_12M	M0226M_Gest	387	M0226	C	M	FALSE	FALSE	92.62	22009
Alpha_01	387_12M	M0297M_3_months	387	M0297	C	M	FALSE	FALSE	96.61	88905
Alpha_01	387_12M	M0297M_Birth	387	M0297	C	M	FALSE	FALSE	96.67	87762
Alpha_01	387_12M	M0297M_Gest	387	M0297	C	M	FALSE	FALSE	96.62	88707
Alpha_01	387_12M	M0327M_3_months	387	M0327	C	M	FALSE	FALSE	96.93	67587
Alpha_01	387_12M	M0327M_Birth	387	M0327	C	M	FALSE	FALSE	96.63	59381
Alpha_01	387_12M	M0327M_Gest	387	M0327	C	M	FALSE	FALSE	96.69	39411
Alpha_01	387_12M	M0333M_3_months	387	M0333	C	M	FALSE	FALSE	96.42	94661
Alpha_01	387_12M	M0333M_Birth	387	M0333	C	M	FALSE	FALSE	96.71	25018
Alpha_01	387_12M	M0333M_Gest	387	M0333	C	M	FALSE	FALSE	96.64	20687
Alpha_01	387_12M	M0388M_Gest	387	M0388	C	M	FALSE	FALSE	96.79	46663
Alpha_01	387_12M	M0806M_3_months	387	M0806	C	M	FALSE	FALSE	91.13	87320
Alpha_01	387_12M	M0806M_Gest	387	M0806	C	M	FALSE	FALSE	91.81	92649
Alpha_01	387_12M	M0808C_3_months	387	M0808	C	C	FALSE	FALSE	96.73	22368
Alpha_01	387_12M	M0808M_Birth	387	M0808	C	M	FALSE	FALSE	96.92	89314
Alpha_01	387_12M	M0808M_Gest	387	M0808	C	M	FALSE	FALSE	96.91	89551
Alpha_01	387_12M	M1098C_1_month	387	M1098	C	C	FALSE	FALSE	96.27	92349
Alpha_01	387_12M	M1098C_2_months	387	M1098	C	C	FALSE	FALSE	96.27	92334
Alpha_01	387_12M	M1098C_3_months	387	M1098	C	C	FALSE	FALSE	96.27	92334
Alpha_01	387_12M	M1098M_3_months	387	M1098	C	M	FALSE	FALSE	96.31	92279
Alpha_01	387_12M	M1098M_Birth	387	M1098	C	M	FALSE	FALSE	96.31	92264
Alpha_01	387_12M	M1098M_Gest	387	M1098	C	M	FALSE	FALSE	96.32	92323
Alpha_01	387_4M	511_M	387	511	C	M	FALSE	FALSE	96.9	22860
Alpha_01	387_4M	526_M	387	526	C	M	FALSE	FALSE	97.14	24843
Alpha_01	387_4M	53_12M	387	53	C	C	FALSE	FALSE	97.12	25225
Alpha_01	387_4M	53_4M	387	53	C	C	FALSE	FALSE	97.13	25206
Alpha_01	387_4M	549_M	387	549	C	M	FALSE	FALSE	97.7	25666
Alpha_01	387_4M	566_M	387	566	C	M	FALSE	FALSE	97.2	24259
Alpha_01	387_4M	577_M	387	577	C	M	FALSE	FALSE	92.71	22213
Alpha_01	387_4M	585_M	387	585	C	M	FALSE	FALSE	97.32	24748
Alpha_01	387_4M	589_M	387	589	C	M	FALSE	FALSE	96.19	23770
Alpha_01	387_4M	624_M	387	624	C	M	FALSE	FALSE	96.77	21519
Alpha_01	387_4M	626_M	387	626	C	M	FALSE	FALSE	96.55	24728
Alpha_01	387_4M	635_12M	387	635	C	C	FALSE	FALSE	96.8	25362
Alpha_01	387_4M	70_12M	387	70	C	C	FALSE	FALSE	96.5	17603
Alpha_01	387_4M	78_M	387	78	C	M	FALSE	FALSE	96.86	24507
Alpha_01	387_4M	guerin_reference	387	NA	C	NA	NA	NA	97.54	24684
Alpha_01	387_4M	M0226C_2_months	387	M0226	C	C	FALSE	FALSE	92.61	23530
Alpha_01	387_4M	M0226C_3_months	387	M0226	C	C	FALSE	FALSE	92.61	23475
Alpha_01	387_4M	M0226M_3_months	387	M0226	C	M	FALSE	FALSE	92.57	22853
Alpha_01	387_4M	M0226M_Birth	387	M0226	C	M	FALSE	FALSE	92.42	23810
Alpha_01	387_4M	M0226M_Gest	387	M0226	C	M	FALSE	FALSE	92.77	12740
Alpha_01	387_4M	M0297M_3_months	387	M0297	C	M	FALSE	FALSE	97.14	23863
Alpha_01	387_4M	M0297M_Birth	387	M0297	C	M	FALSE	FALSE	97.14	23836
Alpha_01	387_4M	M0297M_Gest	387	M0297	C	M	FALSE	FALSE	97.14	23863
Alpha_01	387_4M	M0327M_3_months	387	M0327	C	M	FALSE	FALSE	96.86	24048
Alpha_01	387_4M	M0327M_Birth	387	M0327	C	M	FALSE	FALSE	96.68	22880
Alpha_01	387_4M	M0327M_Gest	387	M0327	C	M	FALSE	FALSE	96.79	20857
Alpha_01	387_4M	M0333M_3_months	387	M0333	C	M	FALSE	FALSE	96.62	24663
Alpha_01	387_4M	M0333M_Birth	387	M0333	C	M	FALSE	FALSE	96.56	16017
Alpha_01	387_4M	M0333M_Gest	387	M0333	C	M	FALSE	FALSE	97.13	13224
Alpha_01	387_4M	M0388M_Gest	387	M0388	C	M	FALSE	FALSE	97.09	17964
Alpha_01	387_4M	M0806M_3_months	387	M0806	C	M	FALSE	FALSE	92.82	22038
Alpha_01	387_4M	M0806M_Gest	387	M0806	C	M	FALSE	FALSE	93.79	23907
Alpha_01	387_4M	M0808C_3_months	387	M0808	C	C	FALSE	FALSE	96.81	11891
Alpha_01	387_4M	M0808M_Birth	387	M0808	C	M	FALSE	FALSE	97.29	22312
Alpha_01	387_4M	M0808M_Gest	387	M0808	C	M	FALSE	FALSE	97.33	22517
Alpha_01	387_4M	M1098C_1_month	387	M1098	C	C	FALSE	FALSE	96.53	25310
Alpha_01	387_4M	M1098C_2_months	387	M1098	C	C	FALSE	FALSE	96.53	25310
Alpha_01	387_4M	M1098C_3_months	387	M1098	C	C	FALSE	FALSE	96.53	25310
Alpha_01	387_4M	M1098M_3_months	387	M1098	C	M	FALSE	FALSE	96.67	25241
Alpha_01	387_4M	M1098M_Birth	387	M1098	C	M	FALSE	FALSE	96.66	25241
Alpha_01	387_4M	M1098M_Gest	387	M1098	C	M	FALSE	FALSE	96.69	25211
Alpha_01	511_M	526_M	511	526	M	M	FALSE	FALSE	96.95	90187
Alpha_01	511_M	53_12M	511	53	M	C	FALSE	FALSE	96.96	89096
Alpha_01	511_M	53_4M	511	53	M	C	FALSE	FALSE	96.97	89077
Alpha_01	511_M	549_M	511	549	M	M	FALSE	FALSE	97.06	89813
Alpha_01	511_M	566_M	511	566	M	M	FALSE	FALSE	96.94	88820
Alpha_01	511_M	577_M	511	577	M	M	FALSE	FALSE	92.81	81920
Alpha_01	511_M	585_M	511	585	M	M	FALSE	FALSE	97.13	88334
Alpha_01	511_M	589_M	511	589	M	M	FALSE	FALSE	95.74	83586
Alpha_01	511_M	624_M	511	624	M	M	FALSE	FALSE	96.69	63563
Alpha_01	511_M	626_M	511	626	M	M	FALSE	FALSE	96.79	89002
Alpha_01	511_M	635_12M	511	635	M	C	FALSE	FALSE	96.88	88744
Alpha_01	511_M	70_12M	511	70	M	C	FALSE	FALSE	96.08	48786
Alpha_01	511_M	78_M	511	78	M	M	FALSE	FALSE	97.12	88125
Alpha_01	511_M	guerin_reference	511	NA	M	NA	NA	NA	96.83	88534
Alpha_01	511_M	M0226C_2_months	511	M0226	M	C	FALSE	FALSE	92.2	88200
Alpha_01	511_M	M0226C_3_months	511	M0226	M	C	FALSE	FALSE	92.21	87975
Alpha_01	511_M	M0226M_3_months	511	M0226	M	M	FALSE	FALSE	92.51	73786
Alpha_01	511_M	M0226M_Birth	511	M0226	M	M	FALSE	FALSE	92.29	83949
Alpha_01	511_M	M0226M_Gest	511	M0226	M	M	FALSE	FALSE	92.4	21075
Alpha_01	511_M	M0297M_3_months	511	M0297	M	M	FALSE	FALSE	96.83	87145
Alpha_01	511_M	M0297M_Birth	511	M0297	M	M	FALSE	FALSE	96.87	86293
Alpha_01	511_M	M0297M_Gest	511	M0297	M	M	FALSE	FALSE	96.84	87019
Alpha_01	511_M	M0327M_3_months	511	M0327	M	M	FALSE	FALSE	96.61	63395
Alpha_01	511_M	M0327M_Birth	511	M0327	M	M	FALSE	FALSE	96.39	54259
Alpha_01	511_M	M0327M_Gest	511	M0327	M	M	FALSE	FALSE	96.45	36836
Alpha_01	511_M	M0333M_3_months	511	M0333	M	M	FALSE	FALSE	96.87	89571
Alpha_01	511_M	M0333M_Birth	511	M0333	M	M	FALSE	FALSE	97.17	22739
Alpha_01	511_M	M0333M_Gest	511	M0333	M	M	FALSE	FALSE	97.24	18705
Alpha_01	511_M	M0388M_Gest	511	M0388	M	M	FALSE	FALSE	96.92	46279
Alpha_01	511_M	M0806M_3_months	511	M0806	M	M	FALSE	FALSE	91.32	85811
Alpha_01	511_M	M0806M_Gest	511	M0806	M	M	FALSE	FALSE	91.74	91923
Alpha_01	511_M	M0808C_3_months	511	M0808	M	C	FALSE	FALSE	96.42	22060
Alpha_01	511_M	M0808M_Birth	511	M0808	M	M	FALSE	FALSE	97	86984
Alpha_01	511_M	M0808M_Gest	511	M0808	M	M	FALSE	FALSE	97.01	87244
Alpha_01	511_M	M1098C_1_month	511	M1098	M	C	FALSE	FALSE	96.44	87402
Alpha_01	511_M	M1098C_2_months	511	M1098	M	C	FALSE	FALSE	96.44	87402
Alpha_01	511_M	M1098C_3_months	511	M1098	M	C	FALSE	FALSE	96.44	87402
Alpha_01	511_M	M1098M_3_months	511	M1098	M	M	FALSE	FALSE	96.47	87397
Alpha_01	511_M	M1098M_Birth	511	M1098	M	M	FALSE	FALSE	96.47	87365
Alpha_01	511_M	M1098M_Gest	511	M1098	M	M	FALSE	FALSE	96.51	87355
Alpha_01	526_M	53_12M	526	53	M	C	FALSE	FALSE	97.11	92268
Alpha_01	526_M	53_4M	526	53	M	C	FALSE	FALSE	97.12	92261
Alpha_01	526_M	549_M	526	549	M	M	FALSE	FALSE	97.11	91181
Alpha_01	526_M	566_M	526	566	M	M	FALSE	FALSE	97.01	91137
Alpha_01	526_M	577_M	526	577	M	M	FALSE	FALSE	92.78	81655
Alpha_01	526_M	585_M	526	585	M	M	FALSE	FALSE	97.51	91374
Alpha_01	526_M	589_M	526	589	M	M	FALSE	FALSE	95.7	83151
Alpha_01	526_M	624_M	526	624	M	M	FALSE	FALSE	96.85	65803
Alpha_01	526_M	626_M	526	626	M	M	FALSE	FALSE	97.1	90561
Alpha_01	526_M	635_12M	526	635	M	C	FALSE	FALSE	96.71	90998
Alpha_01	526_M	70_12M	526	70	M	C	FALSE	FALSE	96.42	49317
Alpha_01	526_M	78_M	526	78	M	M	FALSE	FALSE	97.34	91855
Alpha_01	526_M	guerin_reference	526	NA	M	NA	NA	NA	97.11	92077
Alpha_01	526_M	M0226C_2_months	526	M0226	M	C	FALSE	FALSE	92.24	87508
Alpha_01	526_M	M0226C_3_months	526	M0226	M	C	FALSE	FALSE	92.24	87453
Alpha_01	526_M	M0226M_3_months	526	M0226	M	M	FALSE	FALSE	92.52	73872
Alpha_01	526_M	M0226M_Birth	526	M0226	M	M	FALSE	FALSE	92.4	82736
Alpha_01	526_M	M0226M_Gest	526	M0226	M	M	FALSE	FALSE	92.6	20618
Alpha_01	526_M	M0297M_3_months	526	M0297	M	M	FALSE	FALSE	97	90740
Alpha_01	526_M	M0297M_Birth	526	M0297	M	M	FALSE	FALSE	97.06	89722
Alpha_01	526_M	M0297M_Gest	526	M0297	M	M	FALSE	FALSE	97.02	90550
Alpha_01	526_M	M0327M_3_months	526	M0327	M	M	FALSE	FALSE	96.98	64871
Alpha_01	526_M	M0327M_Birth	526	M0327	M	M	FALSE	FALSE	96.75	56916
Alpha_01	526_M	M0327M_Gest	526	M0327	M	M	FALSE	FALSE	96.89	37929
Alpha_01	526_M	M0333M_3_months	526	M0333	M	M	FALSE	FALSE	96.96	93028
Alpha_01	526_M	M0333M_Birth	526	M0333	M	M	FALSE	FALSE	96.95	24633
Alpha_01	526_M	M0333M_Gest	526	M0333	M	M	FALSE	FALSE	97.31	18496
Alpha_01	526_M	M0388M_Gest	526	M0388	M	M	FALSE	FALSE	97.23	47536
Alpha_01	526_M	M0806M_3_months	526	M0806	M	M	FALSE	FALSE	91.45	84083
Alpha_01	526_M	M0806M_Gest	526	M0806	M	M	FALSE	FALSE	92.35	91322
Alpha_01	526_M	M0808C_3_months	526	M0808	M	C	FALSE	FALSE	96.93	22363
Alpha_01	526_M	M0808M_Birth	526	M0808	M	M	FALSE	FALSE	97.28	88193
Alpha_01	526_M	M0808M_Gest	526	M0808	M	M	FALSE	FALSE	97.29	88484
Alpha_01	526_M	M1098C_1_month	526	M1098	M	C	FALSE	FALSE	96.59	90926
Alpha_01	526_M	M1098C_2_months	526	M1098	M	C	FALSE	FALSE	96.59	90926
Alpha_01	526_M	M1098C_3_months	526	M1098	M	C	FALSE	FALSE	96.59	90926
Alpha_01	526_M	M1098M_3_months	526	M1098	M	M	FALSE	FALSE	96.63	90879
Alpha_01	526_M	M1098M_Birth	526	M1098	M	M	FALSE	FALSE	96.63	90847
Alpha_01	526_M	M1098M_Gest	526	M1098	M	M	FALSE	FALSE	96.65	90892
Alpha_01	53_12M	53_4M	53	53	C	C	TRUE	FALSE	99.98	94985
Alpha_01	53_12M	549_M	53	549	C	M	FALSE	FALSE	97.16	91763
Alpha_01	53_12M	566_M	53	566	C	M	FALSE	FALSE	97	90102
Alpha_01	53_12M	577_M	53	577	C	M	FALSE	FALSE	92.83	82230
Alpha_01	53_12M	585_M	53	585	C	M	FALSE	FALSE	97.01	90859
Alpha_01	53_12M	589_M	53	589	C	M	FALSE	FALSE	95.71	85510
Alpha_01	53_12M	624_M	53	624	C	M	FALSE	FALSE	96.65	64677
Alpha_01	53_12M	626_M	53	626	C	M	FALSE	FALSE	96.67	93201
Alpha_01	53_12M	635_12M	53	635	C	C	FALSE	FALSE	96.78	92014
Alpha_01	53_12M	70_12M	53	70	C	C	FALSE	FALSE	96.59	48304
Alpha_01	53_12M	78_M	53	78	C	M	FALSE	FALSE	96.91	90594
Alpha_01	53_12M	guerin_reference	53	NA	C	NA	NA	NA	97.21	91954
Alpha_01	53_12M	M0226C_2_months	53	M0226	C	C	FALSE	FALSE	92.23	89170
Alpha_01	53_12M	M0226C_3_months	53	M0226	C	C	FALSE	FALSE	92.19	89495
Alpha_01	53_12M	M0226M_3_months	53	M0226	C	M	FALSE	FALSE	92.6	74177
Alpha_01	53_12M	M0226M_Birth	53	M0226	C	M	FALSE	FALSE	92.35	84845
Alpha_01	53_12M	M0226M_Gest	53	M0226	C	M	FALSE	FALSE	92.51	22159
Alpha_01	53_12M	M0297M_3_months	53	M0297	C	M	FALSE	FALSE	97.04	89649
Alpha_01	53_12M	M0297M_Birth	53	M0297	C	M	FALSE	FALSE	97.06	88730
Alpha_01	53_12M	M0297M_Gest	53	M0297	C	M	FALSE	FALSE	97.05	89511
Alpha_01	53_12M	M0327M_3_months	53	M0327	C	M	FALSE	FALSE	96.69	66452
Alpha_01	53_12M	M0327M_Birth	53	M0327	C	M	FALSE	FALSE	96.41	58522
Alpha_01	53_12M	M0327M_Gest	53	M0327	C	M	FALSE	FALSE	96.42	39615
Alpha_01	53_12M	M0333M_3_months	53	M0333	C	M	FALSE	FALSE	97	92930
Alpha_01	53_12M	M0333M_Birth	53	M0333	C	M	FALSE	FALSE	97.2	25001
Alpha_01	53_12M	M0333M_Gest	53	M0333	C	M	FALSE	FALSE	96.95	20159
Alpha_01	53_12M	M0388M_Gest	53	M0388	C	M	FALSE	FALSE	97.4	46825
Alpha_01	53_12M	M0806M_3_months	53	M0806	C	M	FALSE	FALSE	91.28	85145
Alpha_01	53_12M	M0806M_Gest	53	M0806	C	M	FALSE	FALSE	92.06	93196
Alpha_01	53_12M	M0808C_3_months	53	M0808	C	C	FALSE	FALSE	96.89	22462
Alpha_01	53_12M	M0808M_Birth	53	M0808	C	M	FALSE	FALSE	97.18	88365
Alpha_01	53_12M	M0808M_Gest	53	M0808	C	M	FALSE	FALSE	97.2	88609
Alpha_01	53_12M	M1098C_1_month	53	M1098	C	C	FALSE	FALSE	96.34	91235
Alpha_01	53_12M	M1098C_2_months	53	M1098	C	C	FALSE	FALSE	96.34	91235
Alpha_01	53_12M	M1098C_3_months	53	M1098	C	C	FALSE	FALSE	96.34	91235
Alpha_01	53_12M	M1098M_3_months	53	M1098	C	M	FALSE	FALSE	96.44	91093
Alpha_01	53_12M	M1098M_Birth	53	M1098	C	M	FALSE	FALSE	96.43	91093
Alpha_01	53_12M	M1098M_Gest	53	M1098	C	M	FALSE	FALSE	96.46	91112
Alpha_01	53_4M	549_M	53	549	C	M	FALSE	FALSE	97.17	91739
Alpha_01	53_4M	566_M	53	566	C	M	FALSE	FALSE	97.01	90078
Alpha_01	53_4M	577_M	53	577	C	M	FALSE	FALSE	92.79	82355
Alpha_01	53_4M	585_M	53	585	C	M	FALSE	FALSE	97.03	90809
Alpha_01	53_4M	589_M	53	589	C	M	FALSE	FALSE	95.73	85492
Alpha_01	53_4M	624_M	53	624	C	M	FALSE	FALSE	96.67	64681
Alpha_01	53_4M	626_M	53	626	C	M	FALSE	FALSE	96.67	93208
Alpha_01	53_4M	635_12M	53	635	C	C	FALSE	FALSE	96.79	92002
Alpha_01	53_4M	70_12M	53	70	C	C	FALSE	FALSE	96.64	47556
Alpha_01	53_4M	78_M	53	78	C	M	FALSE	FALSE	96.92	90576
Alpha_01	53_4M	guerin_reference	53	NA	C	NA	NA	NA	97.22	91930
Alpha_01	53_4M	M0226C_2_months	53	M0226	C	C	FALSE	FALSE	92.15	89645
Alpha_01	53_4M	M0226C_3_months	53	M0226	C	C	FALSE	FALSE	92.15	89645
Alpha_01	53_4M	M0226M_3_months	53	M0226	C	M	FALSE	FALSE	92.54	74313
Alpha_01	53_4M	M0226M_Birth	53	M0226	C	M	FALSE	FALSE	92.32	84980
Alpha_01	53_4M	M0226M_Gest	53	M0226	C	M	FALSE	FALSE	92.31	22283
Alpha_01	53_4M	M0297M_3_months	53	M0297	C	M	FALSE	FALSE	97.05	89634
Alpha_01	53_4M	M0297M_Birth	53	M0297	C	M	FALSE	FALSE	97.07	88715
Alpha_01	53_4M	M0297M_Gest	53	M0297	C	M	FALSE	FALSE	97.06	89496
Alpha_01	53_4M	M0327M_3_months	53	M0327	C	M	FALSE	FALSE	96.7	66434
Alpha_01	53_4M	M0327M_Birth	53	M0327	C	M	FALSE	FALSE	96.42	58504
Alpha_01	53_4M	M0327M_Gest	53	M0327	C	M	FALSE	FALSE	96.43	39597
Alpha_01	53_4M	M0333M_3_months	53	M0333	C	M	FALSE	FALSE	97	92943
Alpha_01	53_4M	M0333M_Birth	53	M0333	C	M	FALSE	FALSE	97.2	24989
Alpha_01	53_4M	M0333M_Gest	53	M0333	C	M	FALSE	FALSE	96.96	20146
Alpha_01	53_4M	M0388M_Gest	53	M0388	C	M	FALSE	FALSE	97.41	46808
Alpha_01	53_4M	M0806M_3_months	53	M0806	C	M	FALSE	FALSE	91.21	85510
Alpha_01	53_4M	M0806M_Gest	53	M0806	C	M	FALSE	FALSE	91.94	94109
Alpha_01	53_4M	M0808C_3_months	53	M0808	C	C	FALSE	FALSE	96.9	22449
Alpha_01	53_4M	M0808M_Birth	53	M0808	C	M	FALSE	FALSE	97.19	88363
Alpha_01	53_4M	M0808M_Gest	53	M0808	C	M	FALSE	FALSE	97.21	88607
Alpha_01	53_4M	M1098C_1_month	53	M1098	C	C	FALSE	FALSE	96.35	91224
Alpha_01	53_4M	M1098C_2_months	53	M1098	C	C	FALSE	FALSE	96.35	91224
Alpha_01	53_4M	M1098C_3_months	53	M1098	C	C	FALSE	FALSE	96.35	91224
Alpha_01	53_4M	M1098M_3_months	53	M1098	C	M	FALSE	FALSE	96.45	91082
Alpha_01	53_4M	M1098M_Birth	53	M1098	C	M	FALSE	FALSE	96.45	91082
Alpha_01	53_4M	M1098M_Gest	53	M1098	C	M	FALSE	FALSE	96.47	91101
Alpha_01	549_M	566_M	549	566	M	M	FALSE	FALSE	96.87	92842
Alpha_01	549_M	577_M	549	577	M	M	FALSE	FALSE	92.96	83542
Alpha_01	549_M	585_M	549	585	M	M	FALSE	FALSE	97.14	91549
Alpha_01	549_M	589_M	549	589	M	M	FALSE	FALSE	95.54	84924
Alpha_01	549_M	624_M	549	624	M	M	FALSE	FALSE	96.74	64383
Alpha_01	549_M	626_M	549	626	M	M	FALSE	FALSE	96.96	91934
Alpha_01	549_M	635_12M	549	635	M	C	FALSE	FALSE	96.84	94620
Alpha_01	549_M	70_12M	549	70	M	C	FALSE	FALSE	96.35	50116
Alpha_01	549_M	78_M	549	78	M	M	FALSE	FALSE	97.1	91944
Alpha_01	549_M	guerin_reference	549	NA	M	NA	NA	NA	97.23	91679
Alpha_01	549_M	M0226C_2_months	549	M0226	M	C	FALSE	FALSE	92.11	87613
Alpha_01	549_M	M0226C_3_months	549	M0226	M	C	FALSE	FALSE	92.05	87932
Alpha_01	549_M	M0226M_3_months	549	M0226	M	M	FALSE	FALSE	92.43	73355
Alpha_01	549_M	M0226M_Birth	549	M0226	M	M	FALSE	FALSE	92.18	83600
Alpha_01	549_M	M0226M_Gest	549	M0226	M	M	FALSE	FALSE	92.47	21097
Alpha_01	549_M	M0297M_3_months	549	M0297	M	M	FALSE	FALSE	96.89	90530
Alpha_01	549_M	M0297M_Birth	549	M0297	M	M	FALSE	FALSE	96.91	89692
Alpha_01	549_M	M0297M_Gest	549	M0297	M	M	FALSE	FALSE	96.89	90412
Alpha_01	549_M	M0327M_3_months	549	M0327	M	M	FALSE	FALSE	96.88	65879
Alpha_01	549_M	M0327M_Birth	549	M0327	M	M	FALSE	FALSE	96.62	58437
Alpha_01	549_M	M0327M_Gest	549	M0327	M	M	FALSE	FALSE	96.81	38889
Alpha_01	549_M	M0333M_3_months	549	M0333	M	M	FALSE	FALSE	96.82	91431
Alpha_01	549_M	M0333M_Birth	549	M0333	M	M	FALSE	FALSE	96.9	24714
Alpha_01	549_M	M0333M_Gest	549	M0333	M	M	FALSE	FALSE	97.45	18747
Alpha_01	549_M	M0388M_Gest	549	M0388	M	M	FALSE	FALSE	97.22	46635
Alpha_01	549_M	M0806M_3_months	549	M0806	M	M	FALSE	FALSE	91.25	87995
Alpha_01	549_M	M0806M_Gest	549	M0806	M	M	FALSE	FALSE	92.02	94823
Alpha_01	549_M	M0808C_3_months	549	M0808	M	C	FALSE	FALSE	96.88	22245
Alpha_01	549_M	M0808M_Birth	549	M0808	M	M	FALSE	FALSE	97.27	87195
Alpha_01	549_M	M0808M_Gest	549	M0808	M	M	FALSE	FALSE	97.23	87534
Alpha_01	549_M	M1098C_1_month	549	M1098	M	C	FALSE	FALSE	96.63	90822
Alpha_01	549_M	M1098C_2_months	549	M1098	M	C	FALSE	FALSE	96.63	90822
Alpha_01	549_M	M1098C_3_months	549	M1098	M	C	FALSE	FALSE	96.63	90822
Alpha_01	549_M	M1098M_3_months	549	M1098	M	M	FALSE	FALSE	96.62	90893
Alpha_01	549_M	M1098M_Birth	549	M1098	M	M	FALSE	FALSE	96.63	90822
Alpha_01	549_M	M1098M_Gest	549	M1098	M	M	FALSE	FALSE	96.65	90831
Alpha_01	566_M	577_M	566	577	M	M	FALSE	FALSE	92.98	80228
Alpha_01	566_M	585_M	566	585	M	M	FALSE	FALSE	97.08	91666
Alpha_01	566_M	589_M	566	589	M	M	FALSE	FALSE	95.42	82851
Alpha_01	566_M	624_M	566	624	M	M	FALSE	FALSE	96.9	64074
Alpha_01	566_M	626_M	566	626	M	M	FALSE	FALSE	96.81	90431
Alpha_01	566_M	635_12M	566	635	M	C	FALSE	FALSE	96.82	91831
Alpha_01	566_M	70_12M	566	70	M	C	FALSE	FALSE	96.39	49171
Alpha_01	566_M	78_M	566	78	M	M	FALSE	FALSE	97.02	90948
Alpha_01	566_M	guerin_reference	566	NA	M	NA	NA	NA	96.93	91955
Alpha_01	566_M	M0226C_2_months	566	M0226	M	C	FALSE	FALSE	92.16	87767
Alpha_01	566_M	M0226C_3_months	566	M0226	M	C	FALSE	FALSE	92.16	87717
Alpha_01	566_M	M0226M_3_months	566	M0226	M	M	FALSE	FALSE	92.59	74021
Alpha_01	566_M	M0226M_Birth	566	M0226	M	M	FALSE	FALSE	92.28	84004
Alpha_01	566_M	M0226M_Gest	566	M0226	M	M	FALSE	FALSE	92.47	21810
Alpha_01	566_M	M0297M_3_months	566	M0297	M	M	FALSE	FALSE	97.17	90025
Alpha_01	566_M	M0297M_Birth	566	M0297	M	M	FALSE	FALSE	97.21	89525
Alpha_01	566_M	M0297M_Gest	566	M0297	M	M	FALSE	FALSE	97.18	89900
Alpha_01	566_M	M0327M_3_months	566	M0327	M	M	FALSE	FALSE	96.76	64598
Alpha_01	566_M	M0327M_Birth	566	M0327	M	M	FALSE	FALSE	96.47	56462
Alpha_01	566_M	M0327M_Gest	566	M0327	M	M	FALSE	FALSE	96.42	38188
Alpha_01	566_M	M0333M_3_months	566	M0333	M	M	FALSE	FALSE	96.62	90343
Alpha_01	566_M	M0333M_Birth	566	M0333	M	M	FALSE	FALSE	96.9	23833
Alpha_01	566_M	M0333M_Gest	566	M0333	M	M	FALSE	FALSE	96.66	19114
Alpha_01	566_M	M0388M_Gest	566	M0388	M	M	FALSE	FALSE	97.21	46891
Alpha_01	566_M	M0806M_3_months	566	M0806	M	M	FALSE	FALSE	91.73	84806
Alpha_01	566_M	M0806M_Gest	566	M0806	M	M	FALSE	FALSE	91.74	92653
Alpha_01	566_M	M0808C_3_months	566	M0808	M	C	FALSE	FALSE	96.77	22076
Alpha_01	566_M	M0808M_Birth	566	M0808	M	M	FALSE	FALSE	96.84	88838
Alpha_01	566_M	M0808M_Gest	566	M0808	M	M	FALSE	FALSE	96.86	89091
Alpha_01	566_M	M1098C_1_month	566	M1098	M	C	FALSE	FALSE	96.29	89684
Alpha_01	566_M	M1098C_2_months	566	M1098	M	C	FALSE	FALSE	96.29	89681
Alpha_01	566_M	M1098C_3_months	566	M1098	M	C	FALSE	FALSE	96.29	89681
Alpha_01	566_M	M1098M_3_months	566	M1098	M	M	FALSE	FALSE	96.39	89518
Alpha_01	566_M	M1098M_Birth	566	M1098	M	M	FALSE	FALSE	96.38	89518
Alpha_01	566_M	M1098M_Gest	566	M1098	M	M	FALSE	FALSE	96.38	89641
Alpha_01	577_M	585_M	577	585	M	M	FALSE	FALSE	92.87	84364
Alpha_01	577_M	589_M	577	589	M	M	FALSE	FALSE	94.12	81184
Alpha_01	577_M	624_M	577	624	M	M	FALSE	FALSE	92.96	60410
Alpha_01	577_M	626_M	577	626	M	M	FALSE	FALSE	92.65	84067
Alpha_01	577_M	635_12M	577	635	M	C	FALSE	FALSE	92.74	84759
Alpha_01	577_M	70_12M	577	70	M	C	FALSE	FALSE	94.1	47650
Alpha_01	577_M	78_M	577	78	M	M	FALSE	FALSE	92.8	82105
Alpha_01	577_M	guerin_reference	577	NA	M	NA	NA	NA	93.03	84819
Alpha_01	577_M	M0226C_2_months	577	M0226	M	C	FALSE	FALSE	95.92	86132
Alpha_01	577_M	M0226C_3_months	577	M0226	M	C	FALSE	FALSE	95.93	86132
Alpha_01	577_M	M0226M_3_months	577	M0226	M	M	FALSE	FALSE	96.09	73887
Alpha_01	577_M	M0226M_Birth	577	M0226	M	M	FALSE	FALSE	96.11	82333
Alpha_01	577_M	M0226M_Gest	577	M0226	M	M	FALSE	FALSE	97.44	22821
Alpha_01	577_M	M0297M_3_months	577	M0297	M	M	FALSE	FALSE	92.9	81163
Alpha_01	577_M	M0297M_Birth	577	M0297	M	M	FALSE	FALSE	92.97	80134
Alpha_01	577_M	M0297M_Gest	577	M0297	M	M	FALSE	FALSE	92.92	80966
Alpha_01	577_M	M0327M_3_months	577	M0327	M	M	FALSE	FALSE	92.86	63595
Alpha_01	577_M	M0327M_Birth	577	M0327	M	M	FALSE	FALSE	93.04	54504
Alpha_01	577_M	M0327M_Gest	577	M0327	M	M	FALSE	FALSE	92.65	36276
Alpha_01	577_M	M0333M_3_months	577	M0333	M	M	FALSE	FALSE	92.56	83082
Alpha_01	577_M	M0333M_Birth	577	M0333	M	M	FALSE	FALSE	92.34	22795
Alpha_01	577_M	M0333M_Gest	577	M0333	M	M	FALSE	FALSE	92.03	18638
Alpha_01	577_M	M0388M_Gest	577	M0388	M	M	FALSE	FALSE	92.95	43470
Alpha_01	577_M	M0806M_3_months	577	M0806	M	M	FALSE	FALSE	95.84	84039
Alpha_01	577_M	M0806M_Gest	577	M0806	M	M	FALSE	FALSE	95.66	89730
Alpha_01	577_M	M0808C_3_months	577	M0808	M	C	FALSE	FALSE	92.43	20858
Alpha_01	577_M	M0808M_Birth	577	M0808	M	M	FALSE	FALSE	92.72	79689
Alpha_01	577_M	M0808M_Gest	577	M0808	M	M	FALSE	FALSE	92.71	79868
Alpha_01	577_M	M1098C_1_month	577	M1098	M	C	FALSE	FALSE	92.58	82518
Alpha_01	577_M	M1098C_2_months	577	M1098	M	C	FALSE	FALSE	92.58	82513
Alpha_01	577_M	M1098C_3_months	577	M1098	M	C	FALSE	FALSE	92.58	82513
Alpha_01	577_M	M1098M_3_months	577	M1098	M	M	FALSE	FALSE	92.59	82513
Alpha_01	577_M	M1098M_Birth	577	M1098	M	M	FALSE	FALSE	92.59	82513
Alpha_01	577_M	M1098M_Gest	577	M1098	M	M	FALSE	FALSE	92.61	82288
Alpha_01	585_M	589_M	585	589	M	M	FALSE	FALSE	95.6	84014
Alpha_01	585_M	624_M	585	624	M	M	FALSE	FALSE	96.85	65691
Alpha_01	585_M	626_M	585	626	M	M	FALSE	FALSE	97	91011
Alpha_01	585_M	635_12M	585	635	M	C	FALSE	FALSE	96.95	91666
Alpha_01	585_M	70_12M	585	70	M	C	FALSE	FALSE	96.49	48004
Alpha_01	585_M	78_M	585	78	M	M	FALSE	FALSE	97.07	91130
Alpha_01	585_M	guerin_reference	585	NA	M	NA	NA	NA	97.05	94513
Alpha_01	585_M	M0226C_2_months	585	M0226	M	C	FALSE	FALSE	92.16	88609
Alpha_01	585_M	M0226C_3_months	585	M0226	M	C	FALSE	FALSE	92.16	88609
Alpha_01	585_M	M0226M_3_months	585	M0226	M	M	FALSE	FALSE	92.42	75183
Alpha_01	585_M	M0226M_Birth	585	M0226	M	M	FALSE	FALSE	92.27	84760
Alpha_01	585_M	M0226M_Gest	585	M0226	M	M	FALSE	FALSE	92.4	22321
Alpha_01	585_M	M0297M_3_months	585	M0297	M	M	FALSE	FALSE	97.51	92993
Alpha_01	585_M	M0297M_Birth	585	M0297	M	M	FALSE	FALSE	97.56	91951
Alpha_01	585_M	M0297M_Gest	585	M0297	M	M	FALSE	FALSE	97.52	92864
Alpha_01	585_M	M0327M_3_months	585	M0327	M	M	FALSE	FALSE	96.98	66165
Alpha_01	585_M	M0327M_Birth	585	M0327	M	M	FALSE	FALSE	96.77	57855
Alpha_01	585_M	M0327M_Gest	585	M0327	M	M	FALSE	FALSE	96.94	38892
Alpha_01	585_M	M0333M_3_months	585	M0333	M	M	FALSE	FALSE	96.93	92970
Alpha_01	585_M	M0333M_Birth	585	M0333	M	M	FALSE	FALSE	97.05	25176
Alpha_01	585_M	M0333M_Gest	585	M0333	M	M	FALSE	FALSE	96.95	20610
Alpha_01	585_M	M0388M_Gest	585	M0388	M	M	FALSE	FALSE	97.52	47066
Alpha_01	585_M	M0806M_3_months	585	M0806	M	M	FALSE	FALSE	91.51	85680
Alpha_01	585_M	M0806M_Gest	585	M0806	M	M	FALSE	FALSE	92.11	93931
Alpha_01	585_M	M0808C_3_months	585	M0808	M	C	FALSE	FALSE	96.69	22197
Alpha_01	585_M	M0808M_Birth	585	M0808	M	M	FALSE	FALSE	97.08	87440
Alpha_01	585_M	M0808M_Gest	585	M0808	M	M	FALSE	FALSE	97.03	87803
Alpha_01	585_M	M1098C_1_month	585	M1098	M	C	FALSE	FALSE	96.25	91183
Alpha_01	585_M	M1098C_2_months	585	M1098	M	C	FALSE	FALSE	96.25	91183
Alpha_01	585_M	M1098C_3_months	585	M1098	M	C	FALSE	FALSE	96.25	91183
Alpha_01	585_M	M1098M_3_months	585	M1098	M	M	FALSE	FALSE	96.26	91183
Alpha_01	585_M	M1098M_Birth	585	M1098	M	M	FALSE	FALSE	96.26	91183
Alpha_01	585_M	M1098M_Gest	585	M1098	M	M	FALSE	FALSE	96.27	91255
Alpha_01	589_M	624_M	589	624	M	M	FALSE	FALSE	95.77	60562
Alpha_01	589_M	626_M	589	626	M	M	FALSE	FALSE	95.37	87074
Alpha_01	589_M	635_12M	589	635	M	C	FALSE	FALSE	95.48	86550
Alpha_01	589_M	70_12M	589	70	M	C	FALSE	FALSE	95.7	47715
Alpha_01	589_M	78_M	589	78	M	M	FALSE	FALSE	95.59	83301
Alpha_01	589_M	guerin_reference	589	NA	M	NA	NA	NA	95.66	84521
Alpha_01	589_M	M0226C_2_months	589	M0226	M	C	FALSE	FALSE	93.78	86145
Alpha_01	589_M	M0226C_3_months	589	M0226	M	C	FALSE	FALSE	93.79	85983
Alpha_01	589_M	M0226M_3_months	589	M0226	M	M	FALSE	FALSE	93.6	71548
Alpha_01	589_M	M0226M_Birth	589	M0226	M	M	FALSE	FALSE	93.7	81055
Alpha_01	589_M	M0226M_Gest	589	M0226	M	M	FALSE	FALSE	93.08	21454
Alpha_01	589_M	M0297M_3_months	589	M0297	M	M	FALSE	FALSE	95.18	82824
Alpha_01	589_M	M0297M_Birth	589	M0297	M	M	FALSE	FALSE	95.3	81711
Alpha_01	589_M	M0297M_Gest	589	M0297	M	M	FALSE	FALSE	95.2	82710
Alpha_01	589_M	M0327M_3_months	589	M0327	M	M	FALSE	FALSE	95.87	62296
Alpha_01	589_M	M0327M_Birth	589	M0327	M	M	FALSE	FALSE	95.92	55225
Alpha_01	589_M	M0327M_Gest	589	M0327	M	M	FALSE	FALSE	95.66	36975
Alpha_01	589_M	M0333M_3_months	589	M0333	M	M	FALSE	FALSE	95.4	86690
Alpha_01	589_M	M0333M_Birth	589	M0333	M	M	FALSE	FALSE	96.81	22889
Alpha_01	589_M	M0333M_Gest	589	M0333	M	M	FALSE	FALSE	96.35	19484
Alpha_01	589_M	M0388M_Gest	589	M0388	M	M	FALSE	FALSE	96.11	43763
Alpha_01	589_M	M0806M_3_months	589	M0806	M	M	FALSE	FALSE	92.75	83532
Alpha_01	589_M	M0806M_Gest	589	M0806	M	M	FALSE	FALSE	93.09	91626
Alpha_01	589_M	M0808C_3_months	589	M0808	M	C	FALSE	FALSE	95.83	21100
Alpha_01	589_M	M0808M_Birth	589	M0808	M	M	FALSE	FALSE	95.43	81903
Alpha_01	589_M	M0808M_Gest	589	M0808	M	M	FALSE	FALSE	95.44	82160
Alpha_01	589_M	M1098C_1_month	589	M1098	M	C	FALSE	FALSE	95.19	85379
Alpha_01	589_M	M1098C_2_months	589	M1098	M	C	FALSE	FALSE	95.19	85379
Alpha_01	589_M	M1098C_3_months	589	M1098	M	C	FALSE	FALSE	95.19	85379
Alpha_01	589_M	M1098M_3_months	589	M1098	M	M	FALSE	FALSE	95.19	85409
Alpha_01	589_M	M1098M_Birth	589	M1098	M	M	FALSE	FALSE	95.2	85386
Alpha_01	589_M	M1098M_Gest	589	M1098	M	M	FALSE	FALSE	95.2	85489
Alpha_01	624_M	626_M	624	626	M	M	FALSE	FALSE	96.47	65770
Alpha_01	624_M	635_12M	624	635	M	C	FALSE	FALSE	96.55	65834
Alpha_01	624_M	70_12M	624	70	M	C	FALSE	FALSE	96.09	38992
Alpha_01	624_M	78_M	624	78	M	M	FALSE	FALSE	96.75	64240
Alpha_01	624_M	guerin_reference	624	NA	M	NA	NA	NA	96.82	65829
Alpha_01	624_M	M0226C_2_months	624	M0226	M	C	FALSE	FALSE	92.89	64383
Alpha_01	624_M	M0226C_3_months	624	M0226	M	C	FALSE	FALSE	92.89	64276
Alpha_01	624_M	M0226M_3_months	624	M0226	M	M	FALSE	FALSE	93.1	56614
Alpha_01	624_M	M0226M_Birth	624	M0226	M	M	FALSE	FALSE	92.9	61709
Alpha_01	624_M	M0226M_Gest	624	M0226	M	M	FALSE	FALSE	92.5	20228
Alpha_01	624_M	M0297M_3_months	624	M0297	M	M	FALSE	FALSE	96.43	63940
Alpha_01	624_M	M0297M_Birth	624	M0297	M	M	FALSE	FALSE	96.44	63330
Alpha_01	624_M	M0297M_Gest	624	M0297	M	M	FALSE	FALSE	96.45	63665
Alpha_01	624_M	M0327M_3_months	624	M0327	M	M	FALSE	FALSE	96.3	51416
Alpha_01	624_M	M0327M_Birth	624	M0327	M	M	FALSE	FALSE	96.34	46005
Alpha_01	624_M	M0327M_Gest	624	M0327	M	M	FALSE	FALSE	95.98	32818
Alpha_01	624_M	M0333M_3_months	624	M0333	M	M	FALSE	FALSE	96.5	66871
Alpha_01	624_M	M0333M_Birth	624	M0333	M	M	FALSE	FALSE	96.47	21172
Alpha_01	624_M	M0333M_Gest	624	M0333	M	M	FALSE	FALSE	96.71	18082
Alpha_01	624_M	M0388M_Gest	624	M0388	M	M	FALSE	FALSE	96.75	36105
Alpha_01	624_M	M0806M_3_months	624	M0806	M	M	FALSE	FALSE	92.28	60438
Alpha_01	624_M	M0806M_Gest	624	M0806	M	M	FALSE	FALSE	93.18	65526
Alpha_01	624_M	M0808C_3_months	624	M0808	M	C	FALSE	FALSE	96.48	18120
Alpha_01	624_M	M0808M_Birth	624	M0808	M	M	FALSE	FALSE	96.76	62453
Alpha_01	624_M	M0808M_Gest	624	M0808	M	M	FALSE	FALSE	96.76	62911
Alpha_01	624_M	M1098C_1_month	624	M1098	M	C	FALSE	FALSE	96.37	65446
Alpha_01	624_M	M1098C_2_months	624	M1098	M	C	FALSE	FALSE	96.37	65446
Alpha_01	624_M	M1098C_3_months	624	M1098	M	C	FALSE	FALSE	96.37	65446
Alpha_01	624_M	M1098M_3_months	624	M1098	M	M	FALSE	FALSE	96.38	65446
Alpha_01	624_M	M1098M_Birth	624	M1098	M	M	FALSE	FALSE	96.38	65446
Alpha_01	624_M	M1098M_Gest	624	M1098	M	M	FALSE	FALSE	96.4	65407
Alpha_01	626_M	635_12M	626	635	M	C	FALSE	FALSE	96.63	95136
Alpha_01	626_M	70_12M	626	70	M	C	FALSE	FALSE	96.04	49835
Alpha_01	626_M	78_M	626	78	M	M	FALSE	FALSE	96.91	90690
Alpha_01	626_M	guerin_reference	626	NA	M	NA	NA	NA	96.94	91430
Alpha_01	626_M	M0226C_2_months	626	M0226	M	C	FALSE	FALSE	92.13	91676
Alpha_01	626_M	M0226C_3_months	626	M0226	M	C	FALSE	FALSE	92.13	91673
Alpha_01	626_M	M0226M_3_months	626	M0226	M	M	FALSE	FALSE	92.44	76381
Alpha_01	626_M	M0226M_Birth	626	M0226	M	M	FALSE	FALSE	92.18	87185
Alpha_01	626_M	M0226M_Gest	626	M0226	M	M	FALSE	FALSE	92.13	22075
Alpha_01	626_M	M0297M_3_months	626	M0297	M	M	FALSE	FALSE	96.8	88503
Alpha_01	626_M	M0297M_Birth	626	M0297	M	M	FALSE	FALSE	96.84	87507
Alpha_01	626_M	M0297M_Gest	626	M0297	M	M	FALSE	FALSE	96.8	88381
Alpha_01	626_M	M0327M_3_months	626	M0327	M	M	FALSE	FALSE	96.71	67228
Alpha_01	626_M	M0327M_Birth	626	M0327	M	M	FALSE	FALSE	96.52	59208
Alpha_01	626_M	M0327M_Gest	626	M0327	M	M	FALSE	FALSE	96.52	39248
Alpha_01	626_M	M0333M_3_months	626	M0333	M	M	FALSE	FALSE	97.03	93986
Alpha_01	626_M	M0333M_Birth	626	M0333	M	M	FALSE	FALSE	97.04	24040
Alpha_01	626_M	M0333M_Gest	626	M0333	M	M	FALSE	FALSE	97.16	19488
Alpha_01	626_M	M0388M_Gest	626	M0388	M	M	FALSE	FALSE	97.17	46367
Alpha_01	626_M	M0806M_3_months	626	M0806	M	M	FALSE	FALSE	91.15	86870
Alpha_01	626_M	M0806M_Gest	626	M0806	M	M	FALSE	FALSE	91.86	94505
Alpha_01	626_M	M0808C_3_months	626	M0808	M	C	FALSE	FALSE	96.98	21938
Alpha_01	626_M	M0808M_Birth	626	M0808	M	M	FALSE	FALSE	96.93	88385
Alpha_01	626_M	M0808M_Gest	626	M0808	M	M	FALSE	FALSE	96.91	88617
Alpha_01	626_M	M1098C_1_month	626	M1098	M	C	FALSE	FALSE	96.51	92381
Alpha_01	626_M	M1098C_2_months	626	M1098	M	C	FALSE	FALSE	96.51	92381
Alpha_01	626_M	M1098C_3_months	626	M1098	M	C	FALSE	FALSE	96.51	92381
Alpha_01	626_M	M1098M_3_months	626	M1098	M	M	FALSE	FALSE	96.52	92409
Alpha_01	626_M	M1098M_Birth	626	M1098	M	M	FALSE	FALSE	96.51	92409
Alpha_01	626_M	M1098M_Gest	626	M1098	M	M	FALSE	FALSE	96.58	92344
Alpha_01	635_12M	70_12M	635	70	C	C	FALSE	FALSE	95.99	50149
Alpha_01	635_12M	78_M	635	78	C	M	FALSE	FALSE	96.69	91360
Alpha_01	635_12M	guerin_reference	635	NA	C	NA	NA	NA	96.86	93108
Alpha_01	635_12M	M0226C_2_months	635	M0226	C	C	FALSE	FALSE	91.99	91193
Alpha_01	635_12M	M0226C_3_months	635	M0226	C	C	FALSE	FALSE	91.99	91190
Alpha_01	635_12M	M0226M_3_months	635	M0226	C	M	FALSE	FALSE	92.18	76238
Alpha_01	635_12M	M0226M_Birth	635	M0226	C	M	FALSE	FALSE	92.1	86123
Alpha_01	635_12M	M0226M_Gest	635	M0226	C	M	FALSE	FALSE	92.33	22605
Alpha_01	635_12M	M0297M_3_months	635	M0297	C	M	FALSE	FALSE	96.58	90215
Alpha_01	635_12M	M0297M_Birth	635	M0297	C	M	FALSE	FALSE	96.61	89327
Alpha_01	635_12M	M0297M_Gest	635	M0297	C	M	FALSE	FALSE	96.58	90093
Alpha_01	635_12M	M0327M_3_months	635	M0327	C	M	FALSE	FALSE	96.55	67804
Alpha_01	635_12M	M0327M_Birth	635	M0327	C	M	FALSE	FALSE	96.43	58810
Alpha_01	635_12M	M0327M_Gest	635	M0327	C	M	FALSE	FALSE	96.57	39270
Alpha_01	635_12M	M0333M_3_months	635	M0333	C	M	FALSE	FALSE	96.31	93774
Alpha_01	635_12M	M0333M_Birth	635	M0333	C	M	FALSE	FALSE	96.62	24971
Alpha_01	635_12M	M0333M_Gest	635	M0333	C	M	FALSE	FALSE	96.35	20667
Alpha_01	635_12M	M0388M_Gest	635	M0388	C	M	FALSE	FALSE	96.76	46780
Alpha_01	635_12M	M0806M_3_months	635	M0806	C	M	FALSE	FALSE	91.2	88404
[truncated: 11,989 more rows]
