# Supplementary material for: Acquisition, transmission and strain diversity of human gut-colonizing crAss-like phages
Source: Nat Commun. 2020 Jan 15;11:280. doi: 10.1038/s41467-019-14103-3 (PMC6962324; doi:10.1038/s41467-019-14103-3)
Supplement: Supplementary file 10 — Supplementary Data 7 [file 41467_2019_14103_MOESM10_ESM.zip]

Archive with 1 entries (1 files):
- SD7_crass-like_phage_assemblies.tar/crass-like_phage_assemblies.tar
